# Supplementary material for: Computational Inference, Validation, and Analysis of 5’UTR-Leader Sequences of Alleles of Immunoglobulin Heavy Chain Variable Genes
Source: Front Immunol. 2021 Oct 4;12:730105. doi: 10.3389/fimmu.2021.730105 (PMC8521166; doi:10.3389/fimmu.2021.730105)
Supplement: Supplementary file 1 [file DataSheet_1.zip]

Archive with 13 entries (10 files):
- Supplementary information/
- Supplementary information/Supplementary_Data_1.txt
- __MACOSX/
- __MACOSX/Supplementary information/
- __MACOSX/Supplementary information/._Supplementary_Data_1.txt
- Supplementary information/Supplementary_Data_2.txt
- __MACOSX/Supplementary information/._Supplementary_Data_2.txt
- Supplementary information/Supplementary_Figure_1.pdf
- __MACOSX/Supplementary information/._Supplementary_Figure_1.pdf
- Supplementary information/Supplementary_Table_3.docx
- __MACOSX/Supplementary information/._Supplementary_Table_3.docx
- Supplementary information/SupplTables_1-2,4-6_SupplFig_2-10.pdf
- __MACOSX/Supplementary information/._SupplTables_1-2,4-6_SupplFig_2-10.pdf
