# Supplementary material for: Computational Inference, Validation, and Analysis of 5’UTR-Leader Sequences of Alleles of Immunoglobulin Heavy Chain Variable Genes
Source: Front Immunol. 2021 Oct 4;12:730105. doi: 10.3389/fimmu.2021.730105 (PMC8521166; doi:10.3389/fimmu.2021.730105)
Supplement: Supplementary file 1 [file DataSheet_1.zip › Supplementary information/Supplementary_Data_1.txt]

Supplementary Data 1. Database of IGHV, IGHD, and IGHJ genes, as FASTA entries, used for inference of germline genes from transcriptome data. The sequences were obtained were obtained from the IMGT database (release 202011-3) (6).
>IGHV1-18*01
caggttcagctggtgcagtctggagctgaggtgaagaagcctggggcctcagtgaag
gtctcctgcaaggcttctggttacacctttaccagctatggtatcagc
tgggtgcgacaggcccctggacaagggcttgagtggatgggatggatcagcgcttac
aatggtaacacaaactatgcacagaagctccagggcagagtcaccatgaccaca
gacacatccacgagcacagcctacatggagctgaggagcctgagatctgacgacacggcc
gtgtattactgtgcgagaga
>IGHV1-18*02
caggttcagctggtgcagtctggagctgaggtgaagaagcctggggcctcagtgaag
gtctcctgcaaggcttctggttacacctttaccagctatggtatcagc
tgggtgcgacaggcccctggacaagggcttgagtggatgggatggatcagcgcttac
aatggtaacacaaactatgcacagaagctccagggcagagtcaccatgaccaca
gacacatccacgagcacagcctacatggagctgaggagcctaagatctgacgacacggcc
>IGHV1-18*03
caggttcagctggtgcagtctggagctgaggtgaagaagcctggggcctcagtgaag
gtctcctgcaaggcttctggttacacctttaccagctatggtatcagc
tgggtgcgacaggcccctggacaagggcttgagtggatgggatggatcagcgcttac
aatggtaacacaaactatgcacagaagctccagggcagagtcaccatgaccaca
gacacatccacgagcacagcctacatggagctgaggagcctgagatctgacgacatggcc
gtgtattactgtgcgagaga
>IGHV1-18*04
caggttcagctggtgcagtctggagctgaggtgaagaagcctggggcctcagtgaag
gtctcctgcaaggcttctggttacacctttaccagctacggtatcagc
tgggtgcgacaggcccctggacaagggcttgagtggatgggatggatcagcgcttac
aatggtaacacaaactatgcacagaagctccagggcagagtcaccatgaccaca
gacacatccacgagcacagcctacatggagctgaggagcctgagatctgacgacacggcc
gtgtattactgtgcgagaga
>IGHV1-2*01
caggtgcagctggtgcagtctggggctgaggtgaagaagcctggggcctcagtgaag
gtctcctgcaaggcttctggatacaccttcaccggctactatatgcac
tgggtgcgacaggcccctggacaagggcttgagtggatgggacggatcaaccctaac
agtggtggcacaaactatgcacagaagtttcagggcagggtcaccagtaccagg
gacacgtccatcagcacagcctacatggagctgagcaggctgagatctgacgacacggtc
gtgtattactgtgcgagaga
>IGHV1-2*02
caggtgcagctggtgcagtctggggctgaggtgaagaagcctggggcctcagtgaag
gtctcctgcaaggcttctggatacaccttcaccggctactatatgcac
tgggtgcgacaggcccctggacaagggcttgagtggatgggatggatcaaccctaac
agtggtggcacaaactatgcacagaagtttcagggcagggtcaccatgaccagg
gacacgtccatcagcacagcctacatggagctgagcaggctgagatctgacgacacggcc
gtgtattactgtgcgagaga
>IGHV1-2*03
caggtgcagctggtgcagtctggggctgaggtgaagaagcttggggcctcagtgaag
gtctcctgcaaggcttctggatacaccttcaccggctactatatgcac
tgggtgcnacaggcccctggacaagggcttgagtggatgggatggatcaaccctaac
agtggtggcacaaactatgcacagaagtttcagggcagggtcaccatgaccagg
gacacgtccatcagcacagcctacatggagctgagcaggctgagatctgacgacacggcc
gtgtattactgtgcgagaga
>IGHV1-2*04
caggtgcagctggtgcagtctggggctgaggtgaagaagcctggggcctcagtgaag
gtctcctgcaaggcttctggatacaccttcaccggctactatatgcac
tgggtgcgacaggcccctggacaagggcttgagtggatgggatggatcaaccctaac
agtggtggcacaaactatgcacagaagtttcagggctgggtcaccatgaccagg
gacacgtccatcagcacagcctacatggagctgagcaggctgagatctgacgacacggcc
gtgtattactgtgcgagaga
>IGHV1-2*05
caggtgcagctggtgcagtctggggctgaggtgaagaagcctggggcctcagtgaag
gtctcctgcaaggcttctggatacaccttcaccggctactatatgcac
tgggtgcgacaggcccctggacaagggcttgagtggatgggacggatcaaccctaac
agtggtggcacaaactatgcacagaagtttcagggcagggtcaccatgaccagg
gacacgtccatcagcacagcctacatggagctgagcaggctgagatctgacgacacggtc
gtgtattactgtgcgagaga
>IGHV1-2*06
caggtgcagctggtgcagtctggggctgaggtgaagaagcctggggcctcagtgaag
gtctcctgcaaggcttctggatacaccttcaccggctactatatgcac
tgggtgcgacaggcccctggacaagggcttgagtggatgggacggatcaaccctaac
agtggtggcacaaactatgcacagaagtttcagggcagggtcaccatgaccagg
gacacgtccatcagcacagcctacatggagctgagcaggctgagatctgacgacacggcc
gtgtattactgtgcgagaga
>IGHV1-24*01
caggtccagctggtacagtctggggctgaggtgaagaagcctggggcctcagtgaag
gtctcctgcaaggtttccggatacaccctcactgaattatccatgcac
tgggtgcgacaggctcctggaaaagggcttgagtggatgggaggttttgatcctgaa
gatggtgaaacaatctacgcacagaagttccagggcagagtcaccatgaccgag
gacacatctacagacacagcctacatggagctgagcagcctgagatctgaggacacggcc
gtgtattactgtgcaacaga
>IGHV1-3*01
caggtccagcttgtgcagtctggggctgaggtgaagaagcctggggcctcagtgaag
gtttcctgcaaggcttctggatacaccttcactagctatgctatgcat
tgggtgcgccaggcccccggacaaaggcttgagtggatgggatggatcaacgctggc
aatggtaacacaaaatattcacagaagttccagggcagagtcaccattaccagg
gacacatccgcgagcacagcctacatggagctgagcagcctgagatctgaagacacggct
gtgtattactgtgcgagaga
>IGHV1-3*02
caggttcagctggtgcagtctggggctgaggtgaagaagcctggggcctcagtgaag
gtttcctgcaaggcttctggatacaccttcactagctatgctatgcat
tgggtgcgccaggcccccggacaaaggcttgagtggatgggatggagcaacgctggc
aatggtaacacaaaatattcacaggagttccagggcagagtcaccattaccagg
gacacatccgcgagcacagcctacatggagctgagcagcctgagatctgaggacatggct
gtgtattactgtgcgagaga
>IGHV1-3*03
caggtccagctggtgcagtctggggctgaggtgaagaagcctggggcctcagtgaag
gtttcctgcaaggcttctggatacaccttcactagctatgctatgcat
tgggtgcgccaggcccccggacaaaggcttgagtggatgggatggatcaacgctggc
aatggtaacacaaaatattcacaggagttccagggcagagtcaccattaccagg
gacacatccgcgagcacagcctacatggagctgagcagcctgagatctgaggacatggct
gtgtattactgtgcgagaga
>IGHV1-3*04
caggtccagcttgtgcagtctggggctgaggtgaagaagcctggggcctcagtgaag
gtttcctgcaaggcttctggatacaccttcactagctatgctatgcat
tgggtgcgccaggcccccggacaaaggcttgagtggatgggatggatcaacactggc
aatggtaacacaaaatattcacagaagttccagggcagagtcaccattaccagg
gacacatccgcgagcacagcctacatggagctgagcagcctgagatctgaagacacggct
gtgtattactgtgcgagag
>IGHV1-38-4*01
caggtccagctggtgcagtcttgggctgaggtgaggaagtctggggcctcagtgaaa
gtctcctgtagtttttctgggtttaccatcaccagctacggtatacat
tgggtgcaacagtcccctggacaagggcttgagtggatgggatggatcaaccctggc
aatggtagcccaagctatgccaagaagtttcagggcagattcaccatgaccagg
gacatgtccacaaccacagcctacacagacctgagcagcctgacatctgaggacatggct
gtgtattactatgcaagaca
>IGHV1-45*01
cagatgcagctggtgcagtctggggctgaggtgaagaagactgggtcctcagtgaag
gtttcctgcaaggcttccggatacaccttcacctaccgctacctgcac
tgggtgcgacaggcccccggacaagcgcttgagtggatgggatggatcacacctttc
aatggtaacaccaactacgcacagaaattccaggacagagtcaccattactagg
gacaggtctatgagcacagcctacatggagctgagcagcctgagatctgaggacacagcc
atgtattactgtgcaagana
>IGHV1-45*02
cagatgcagctggtgcagtctggggctgaggtgaagaagactgggtcctcagtgaag
gtttcctgcaaggcttccggatacaccttcacctaccgctacctgcac
tgggtgcgacaggcccccggacaagcgcttgagtggatgggatggatcacacctttc
aatggtaacaccaactacgcacagaaattccaggacagagtcaccattaccagg
gacaggtctatgagcacagcctacatggagctgagcagcctgagatctgaggacacagcc
atgtattactgtgcaagata
>IGHV1-45*03
cagatgcagctggtgcagtctggggctgaggtgaagaagactgggtcctcagtgaag
gtttcctgcaaggcttccggatacaccttcacctaccgctacctgcac
tgggtgcgacaggcccccagacaagcgcttgagtggatgggatggatcacacctttc
aatggtaacaccaactacgcacagaaattccaggacagagtcaccattaccagg
gacaggtctatgagcacagcctacatggagctgagcagcctgagatctgaggacacagcc
atgtattactgtgcaagata
>IGHV1-46*01
caggtgcagctggtgcagtctggggctgaggtgaagaagcctggggcctcagtgaag
gtttcctgcaaggcatctggatacaccttcaccagctactatatgcac
tgggtgcgacaggcccctggacaagggcttgagtggatgggaataatcaaccctagt
ggtggtagcacaagctacgcacagaagttccagggcagagtcaccatgaccagg
gacacgtccacgagcacagtctacatggagctgagcagcctgagatctgaggacacggcc
gtgtattactgtgcgagaga
>IGHV1-46*02
caggtgcagctggtgcagtctggggctgaggtgaagaagcctggggcctcagtgaag
gtttcctgcaaggcatctggatacaccttcaacagctactatatgcac
tgggtgcgacaggcccctggacaagggcttgagtggatgggaataatcaaccctagt
ggtggtagcacaagctacgcacagaagttccagggcagagtcaccatgaccagg
gacacgtccacgagcacagtctacatggagctgagcagcctgagatctgaggacacggcc
gtgtattactgtgcgagaga
>IGHV1-46*03
caggtgcagctggtgcagtctggggctgaggtgaagaagcctggggcctcagtgaag
gtttcctgcaaggcatctggatacaccttcaccagctactatatgcac
tgggtgcgacaggcccctggacaagggcttgagtggatgggaataatcaaccctagt
ggtggtagcacaagctacgcacagaagttccagggcagagtcaccatgaccagg
gacacgtccacgagcacagtctacatggagctgagcagcctgagatctgaggacacggcc
gtgtattactgtgctagaga
>IGHV1-46*04
caggtgcagctggtgcagtctggggctgaggtgaagaagcctggggcctcagtgaag
gtttcctgcaaggcatctggatacaccttcaccagctactatatgcac
tgggtgcgacaggcccctggacaagggcttgagtggatgggaataatcaaccctagt
ggtggtagcacaagctacgcacagaagttgcagggcagagtcaccatgaccagg
gacacgtccacgagcacagtctacatggagctgagcagcctgagatctgaggacacggcc
gtgtattactgtgcgagaga
>IGHV1-58*01
caaatgcagctggtgcagtctgggcctgaggtgaagaagcctgggacctcagtgaag
gtctcctgcaaggcttctggattcacctttactagctctgctgtgcag
tgggtgcgacaggctcgtggacaacgccttgagtggataggatggatcgtcgttggc
agtggtaacacaaactacgcacagaagttccaggaaagagtcaccattaccagg
gacatgtccacaagcacagcctacatggagctgagcagcctgagatccgaggacacggcc
gtgtattactgtgcggcaga
>IGHV1-58*02
caaatgcagctggtgcagtctgggcctgaggtgaagaagcctgggacctcagtgaag
gtctcctgcaaggcttctggattcacctttactagctctgctatgcag
tgggtgcgacaggctcgtggacaacgccttgagtggataggatggatcgtcgttggc
agtggtaacacaaactacgcacagaagttccaggaaagagtcaccattaccagg
gacatgtccacaagcacagcctacatggagctgagcagcctgagatccgaggacacggcc
gtgtattactgtgcggcaga
>IGHV1-58*03
caaatgcagctggtgcagtctgggcctgaagtgaagaagcctgggacctcagtgaag
gtctcctgcaaggcttctggattcacctttactagctctgctgtgcag
tgggtgcgacaggctcgtggacaacgccttgagtggataggatggatcgtcgttggc
agtggtaacacaaactacgcacagaagttccaggaaagagtcaccattaccagg
gacatgtccacaagcacagcctacatggagctgagcagcctgagatccgaggacacggcc
gtgtattactgtgcggcaga
>IGHV1-68*01
caggtgcagctggggcagtctgaggctgaggtaaagaagcctggggcctcagtgaag
gtctcctgcaaggcttccggatacaccttcacttgctgctccttgcac
tggttgcaacaggcccctggacaagggcttgaaaggatgagatggatcacactttac
aatggtaacaccaactatgcaaagaagttccagggcagagtcaccattaccagg
gacatgtccctgaggacagcctacatagagctgagcagcctgagatctgaggactcggct
gtgtattactgggcaagata
>IGHV1-68*02
caggtgcagctggggcagtctgaggctgaggtgaagaagcctggggcctcagtgaag
gtctcctgcaaggcttccggatacaccttcacctactgctccttgcac
tggttgcaacaggcccctggacaagggcttgaaaggatgagatggatcacactttac
aatggtaacatcaactatgcaaagaagttccagagcagagtcaccattaccagg
gacatgtccctgaggacagcctacatagagctgagcagcctgagatctgaggactcggct
gtgtattactgggcaagata
>IGHV1-69*01
caggtgcagctggtgcagtctggggctgaggtgaagaagcctgggtcctcggtgaag
gtctcctgcaaggcttctggaggcaccttcagcagctatgctatcagc
tgggtgcgacaggcccctggacaagggcttgagtggatgggagggatcatccctatc
tttggtacagcaaactacgcacagaagttccagggcagagtcacgattaccgcg
gacgaatccacgagcacagcctacatggagctgagcagcctgagatctgaggacacggcc
gtgtattactgtgcgagaga
>IGHV1-69*02
caggtccagctggtgcaatctggggctgaggtgaagaagcctgggtcctcggtgaag
gtctcctgcaaggcttctggaggcaccttcagcagctatactatcagc
tgggtgcgacaggcccctggacaagggcttgagtggatgggaaggatcatccctatc
cttggtatagcaaactacgcacagaagttccagggcagagtcacgattaccgcg
gacaaatccacgagcacagcctacatggagctgagcagcctgagatctgaggacacggcc
gtgtattactgtgcgaga
>IGHV1-69*03
caggtgcagctggtgcagtctggggctgaggtgaagaagcctgggtcctcggtgaag
gtctcctgcaaggcttctggaggcaccttcagcagctatgctatcagc
tgggtgcgacaggcccctggacaagggcttgagtggatgggagggatcatccctatc
tttggtacagcaaactacgcacagaagttccagggcagagtcacgattaccgcg
gacgaatccacgagcacagcctacatggagctgagcagcctgagatctgatgacacggc
>IGHV1-69*04
caggtccagctggtgcagtctggggctgaggtgaagaagcctgggtcctcggtgaag
gtctcctgcaaggcttctggaggcaccttcagcagctatgctatcagc
tgggtgcgacaggcccctggacaagggcttgagtggatgggaaggatcatccctatc
cttggtatagcaaactacgcacagaagttccagggcagagtcacgattaccgcg
gacaaatccacgagcacagcctacatggagctgagcagcctgagatctgaggacacggcc
gtgtattactgtgcgagaga
>IGHV1-69*05
caggtccagctggtgcagtctggggctgaggtgaagaagcctgggtcctcggtgaag
gtctcctgcaaggcttctggaggcaccttcagcagctatgctatcagc
tgggtgcgacaggcccctggacaagggcttgagtggatgggagggatcatccctatc
tttggtacagcaaactacgcacagaagttccagggcagagtcacgattaccacg
gacgaatccacgagcacagcctacatggagctgagcagcctgagatctgaggacacggcc
gtgtattactgtgcgaga
>IGHV1-69*06
caggtgcagctggtgcagtctggggctgaggtgaagaagcctgggtcctcggtgaag
gtctcctgcaaggcttctggaggcaccttcagcagctatgctatcagc
tgggtgcgacaggcccctggacaagggcttgagtggatgggagggatcatccctatc
tttggtacagcaaactacgcacagaagttccagggcagagtcacgattaccgcg
gacaaatccacgagcacagcctacatggagctgagcagcctgagatctgaggacacggcc
gtgtattactgtgcgagaga
>IGHV1-69*07
agaagcctgggtcctcggtgaag
gtctcctgcaaggcttctggaggcaccttcagcagctatgctatcagc
tgggtgcgacaggcccctggacaagggcttgagtggatgggaaggatcatccctatc
tttggtacagcaaactacgcacagaagttccagggcagagtcacgattaccgcg
gacgaatccacgagcacagcctacatggagctgagcagcctgagatctgag
>IGHV1-69*08
caggtccagctggtgcaatctggggctgaggtgaagaagcctgggtcctcggtgaag
gtctcctgcaaggcttctggaggcaccttcagcagctatactatcagc
tgggtgcgacaggcccctggacaagggcttgagtggatgggaaggatcatccctatc
cttggtacagcaaactacgcacagaagttccagggcagagtcacgattaccgcg
gacaaatccacgagcacagcctacatggagctgagcagcctgagatctgaggacacggcc
gtgtattactgtgcgagaga
>IGHV1-69*09
caggtgcagctggtgcagtctggggctgaggtgaagaagcctgggtcctcggtgaag
gtctcctgcaaggcttctggaggcaccttcagcagctatgctatcagc
tgggtgcgacaggcccctggacaagggcttgagtggatgggaaggatcatccctatc
cttggtatagcaaactacgcacagaagttccagggcagagtcacgattaccgcg
gacaaatccacgagcacagcctacatggagctgagcagcctgagatctgaggacacggcc
gtgtattactgtgcgagaga
>IGHV1-69*10
caggtccagctggtgcagtctggggctgaggtgaagaagcctgggtcctcagtgaag
gtctcctgcaaggcttctggaggcaccttcagcagctatgctatcagc
tgggtgcgacaggcccctggacaagggcttgagtggatgggagggatcatccctatc
cttggtatagcaaactacgcacagaagttccagggcagagtcacgattaccgcg
gacaaatccacgagcacagcctacatggagctgagcagcctgagatctgaggacacggcc
gtgtattactgtgcgagaga
>IGHV1-69*11
caggtccagctggtgcagtctggggctgaggtgaagaagcctgggtcctcggtgaag
gtctcctgcaaggcttctggaggcaccttcagcagctatgctatcagc
tgggtgcgacaggcccctggacaagggcttgagtggatgggaaggatcatccctatc
cttggtacagcaaactacgcacagaagttccagggcagagtcacgattaccgcg
gacgaatccacgagcacagcctacatggagctgagcagcctgagatctgaggacacggcc
gtgtattactgtgcgagaga
>IGHV1-69*12
caggtccagctggtgcagtctggggctgaggtgaagaagcctgggtcctcggtgaag
gtctcctgcaaggcttctggaggcaccttcagcagctatgctatcagc
tgggtgcgacaggcccctggacaagggcttgagtggatgggagggatcatccctatc
tttggtacagcaaactacgcacagaagttccagggcagagtcacgattaccgcg
gacgaatccacgagcacagcctacatggagctgagcagcctgagatctgaggacacggcc
gtgtattactgtgcgagaga
>IGHV1-69*13
caggtccagctggtgcagtctggggctgaggtgaagaagcctgggtcctcagtgaag
gtctcctgcaaggcttctggaggcaccttcagcagctatgctatcagc
tgggtgcgacaggcccctggacaagggcttgagtggatgggagggatcatccctatc
tttggtacagcaaactacgcacagaagttccagggcagagtcacgattaccgcg
gacgaatccacgagcacagcctacatggagctgagcagcctgagatctgaggacacggcc
gtgtattactgtgcgagaga
>IGHV1-69*14
caggtccagctggtgcagtctggggctgaggtgaagaagcctgggtcctcggtgaag
gtctcctgcaaggcttctggaggcaccttcagcagctatgctatcagc
tgggtgcgacaggcccctggacaagggcttgagtggatgggagggatcatccctatc
tttggtacagcaaactacgcacagaagttccagggcagagtcacgattaccgcg
gacaaatccacgagcacagcctacatggagctgagcagcctgagatctgaggacacggcc
gtgtattactgtgcgagaga
>IGHV1-69*15
caggtccagctggtgcagtctggggctgaggtgaagaagcctgggtcctcggtgaag
gtctcctgcaaggcttctggaggcaccttcagcagctatgctatcagc
tgggtgcgacaggcccctggacaagggcttgagtggatgggaaggatcatccctatc
tttggtacagcaaactacgcacagaagttccagggcagagtcacgattaccgcg
gacgaatccacgagcacagcctacatggagctgagcagcctgagatctgaggacacggcc
gtgtattactgtgcgagaga
>IGHV1-69*16
caggtccagctggtgcagtctggggctgaggtgaagaagcctgggtcctcggtgaag
gtctcctgcaaggcttctggaggcaccttcagcagctatactatcagc
tgggtgcgacaggcccctggacaagggcttgagtggatgggagggatcatccctatc
cttggtacagcaaactacgcacagaagttccagggcagagtcacgattaccacg
gacgaatccacgagcacagcctacatggagctgagcagcctgagatctgaggacacggcc
gtgtattactgtgcgagaga
>IGHV1-69*17
caggtgcagctggtgcagtctggggctgaggtgaagaagcctgggtcctcggtgaag
gtctcctgcaaggcttctggaggcaccttcagcagctatgctatcagc
tgggtgcgacaggcccctggacaagggcttgagtggatgggagggatcatccctatc
tttggtatagcaaactacgcacagaagttccagggcagagtcacgattaccgcg
gacaaatccacgagcacagcctacatggagctgagcagcctgagatctgaggacacggcc
gtgtattactgtgcgagaga
>IGHV1-69*18
caggtgcagctggtgcagtctggggctgaggtgaagaagcctgggtcctcggtgaag
gtctcctgcaaggcttctggaggcaccttcagcagctatgctatcagc
tgggtgcgacaggcccctggacaagggcttgagtggatgggaaggatcatccctatc
tttggtacagcaaactacgcacagaagttccagggcagagtcacgattaccgcg
gacgaatccacgagcacagcctacatggagctgagcagcctgagatctgaggacacggcc
gtgtattactgtgcgagag
>IGHV1-69-2*01
gaggtccagctggtacagtctggggctgaggtgaagaagcctggggctacagtgaaa
atctcctgcaaggtttctggatacaccttcaccgactactacatgcac
tgggtgcaacaggcccctggaaaagggcttgagtggatgggacttgttgatcctgaa
gatggtgaaacaatatacgcagagaagttccagggcagagtcaccataaccgcg
gacacgtctacagacacagcctacatggagctgagcagcctgagatctgaggacacggcc
gtgtattactgtgcaacaga
>IGHV1-69-2*02
agaagcctggggctacagtgaaa
atctcctgcaaggtttctggatacaccttcaccgactactacatgcac
tgggtgcaacaggcccctggaaaagggcttgagtggatgggacttgttgatcctgaa
gatggtgaaacaatatatgcagagaagttccagggcagagtcaccataaccgcg
gacacgtctacagacacagcctacatggagctgagcagcctgagatctgag
>IGHV1-69D*01
caggtgcagctggtgcagtctggggctgaggtgaagaagcctgggtcctcggtgaag
gtctcctgcaaggcttctggaggcaccttcagcagctatgctatcagc
tgggtgcgacaggcccctggacaagggcttgagtggatgggagggatcatccctatc
tttggtacagcaaactacgcacagaagttccagggcagagtcacgattaccgcg
gacgaatccacgagcacagcctacatggagctgagcagcctgagatctgaggacacggcc
gtgtattactgtgcgagaga
>IGHV1-8*01
caggtgcagctggtgcagtctggggctgaggtgaagaagcctggggcctcagtgaag
gtctcctgcaaggcttctggatacaccttcaccagttatgatatcaac
tgggtgcgacaggccactggacaagggcttgagtggatgggatggatgaaccctaac
agtggtaacacaggctatgcacagaagttccagggcagagtcaccatgaccagg
aacacctccataagcacagcctacatggagctgagcagcctgagatctgaggacacggcc
gtgtattactgtgcgagagg
>IGHV1-8*02
caggtgcagctggtgcagtctggggctgaggtgaagaagcctggggcctcagtgaag
gtctcctgcaaggcttctggatacaccttcaccagctatgatatcaac
tgggtgcgacaggccactggacaagggcttgagtggatgggatggatgaaccctaac
agtggtaacacaggctatgcacagaagttccagggcagagtcaccatgaccagg
aacacctccataagcacagcctacatggagctgagcagcctgagatctgaggacacggcc
gtgtattactgtgcgagagg
>IGHV1-8*03
caggtgcagctggtgcagtctggggctgaggtgaagaagcctggggcctcagtgaag
gtctcctgcaaggcttctggatacaccttcaccagctatgatatcaac
tgggtgcgacaggccactggacaagggcttgagtggatgggatggatgaaccctaac
agtggtaacacaggctatgcacagaagttccagggcagagtcaccattaccagg
aacacctccataagcacagcctacatggagctgagcagcctgagatctgaggacacggcc
gtgtattactgtgcgagagg
>IGHV1-NL1*01
caggttcagctgttgcagcctggggtccaggtgaagaagcctgggtcctcagtgaag
gtctcctgctaggcttccagatacaccttcaccaaatactttacacgg
tgggtgtgacaaagccctggacaagggcatnagtggatgggatgaatcaacccttac
aacgataacacacactacgcacagacgttctggggcagagtcaccattaccagt
gacaggtccatgagcacagcctacatggagctgagcngcctgagatccgaagacatggtc
gtgtattactgtgtgagaga
>IGHV1/OR15-1*01
caggtgcagctggtgcagtctggggctgaggtgaagaagcctggggcctcagtgaag
gtctcctgcaaggcttctggatacatcttcaccgactactatatgcac
tgggtgcgacaggcccctggacaagagcttgggtggatgggacggatcaaccctaac
agtggtggcacaaactatgcacagaagtttcagggcagagtcaccatgaccagg
gacacgtccatcagcacagcctacacggagctgagcagcctgagatctgaggacacggcc
acgtattactgtgcgaga
>IGHV1/OR15-1*02
caggtgcagctggtgcagtctggggctgaggtgaagaagcctggggcctcagtgaag
gtctcctgcaaggcttctggatacatcttcaccgactactatatgcac
tgggtgcgacaggcccctggacaagagcttgggtggatgggacggatcaaccctaac
agtggtggcacaaactatgcacagaagtttcagggcagagtcaccatgaccagg
gacacgtccatcagcacagcctgcacggagctgagcagcctgagatctgaggacacggcc
acgtattactgtgcgagaga
>IGHV1/OR15-1*03
caggtgcagctggtgcagtctggggctgaggtgaagaagcctggggcctcagtgaag
gtctcctgcaaggcttctggatacatcttcaccgactactatatgcac
tgggtgcgacaggcccctggacaagagcttgggtggatgggacggatcaaccctaac
agtggtggcacaaactatgcacagaagtttcagggcagagtcaccatgaccagg
gacacgtccatcagcacagcctacacggagctgagcagcctgagatctgaggacacagcc
acgtattactgtgcgagaga
>IGHV1/OR15-1*04
caggtgcagctggtgcagtctggggctgaggtgaagaagcctggggcctcagtgaag
gtctcctgcaaggcttctggatacatcttcaccgactactatatgcac
tgggtgcgacaggcccctggacaagagcttgggtggatgggacggatcaaccctaac
agtggtggcacaaactatgcacagaagtttcagggcagagtcaccatgaccagg
gacacgtccatcagcacagcctacatggagctgagcagcctgagatctgaggacacggcc
acgtattactgtgcgagaga
>IGHV1/OR15-2*01
caggtgcagctggtgcagtctggagctgaggtgaagaagcctagagcctcagtgaag
gtctcctgcaaggcttctggttacacctttaccagctactatatgcac
tgggtgtgacaggcccctgaacaagggcttgagtggatgggatggatcaacacttac
aatggtaacacaaactacccacagaagctccagggcagagtcaccatgaccaga
gacacatccacgagcacagcctacatggagctgagcaggctgagatctgacgacatggcc
gtgtattactgtgcgagaga
>IGHV1/OR15-2*02
caggtgcagctggtgcagtctggagctgaggtgaagaagcctggagcctcagtgaag
gtctcctgcaaggcttctggttacacctttaccagctactatatgcac
tgggtgtgacaggcccctgaacaagggcttgagtggatgggatggatcaacacttac
aatggtaacacaaactacccacagaagctccagggcagagtcaccatgaccaga
gacacatccacgagcacagcctacatggagctgagcagcctgagatctgacgacatggcc
gtgtattactgtgcgagaga
>IGHV1/OR15-2*03
caggtgcagctggtgcagtctggagctgaggtgaagaagcctagagcctcagtgaag
gtctcctgcaaggcttctggttacacctttaccagctactatatgcac
tgggtgtgacaggcccctgaacaagggcttgagtggatgggatggatcaacacttac
aatggtaacacaaactacccacagaagctccagggcagagtcaccatgaccaga
gacacatccacgagcacagcctacatggagctgagcagcctgagatctgacgacatggcc
gtgtattactgtgcgagaga
>IGHV1/OR15-3*01
caggtccaactggtgtagtctggagctgaggtgaagaagcctggggcctcagtgaag
gtctcctgcaaggcttctggatacaccttcaccgactactttatgaac
tggatgcgccaggcccctggacaaaggcttgagtggatgggatggatcaacgctggc
aatggtaacacaaaatattcacagaagctccagggcagagtcaccattaccagg
gacacatcttcgagcacagcctacatgcagctgagcagcctgagatctgaggacacggcc
gtgtattactgtgcgaga
>IGHV1/OR15-3*02
caggtccaactggtgtagtctggagctgaggtgaagaagcctggggcctcagtgaag
gtctcctgcaaggcttctggatacaccttcaccgactactttatgaac
tggatgcgccaggcccctggacaaaggcttgagtggatgggatggatcaacgctggc
aatggtaacacaaaatattcacagaagctccagggcagagtcaccattaccagg
gacacatctgcgagcacagcctacatgcagctgagcagcctgagatctgaggacacggcc
gtgtattactgtgcgagaga
>IGHV1/OR15-3*03
caggtccaactggtgtagtctggagctgaggtgaagaagcctggggcctcagtgaag
gtctcctgcaaggcttctggatacaccttcaccagctactatatgaac
tggatgcgccaggcccctggacaaggcttcgagtggatgggatggatcaacgctggc
aatggtaacacaaagtattcacagaagctccagggcagagtcaccattaccagg
gacacatctgcgagcacagcctacatgcagctgagcagcctgagatctgaggacacggcc
gtgtattactgtgcgagaga
>IGHV1/OR15-4*01
caggaccagttggtgcagtctggggctgaggtgaagaagcctctgtcctcagtgaag
gtctccttcaaggcttctggatacaccttcaccaacaactttatgcac
tgggtgtgacaggcccctggacaaggacttgagtggatgggatggatcaatgctggc
aatggtaacacaacatatgcacagaagttccagggcagagtcaccataaccagg
gacacgtccatgagcacagcctacacggagctgagcagcctgagatctgaggacacggcc
gtgtattactgtgcgaga
>IGHV1/OR15-5*01
agaagcctggggcctcagtgaag
gtctcctgcaaggcttctggatacaccttcaccagctactgtatgcac
tgggtgcaccaggtccatgcacaagggcttgagtggatgggattggtgtgccctagt
gatggcagcacaagctatgcacagaagttccaggccagagtcaccataaccagg
gacacatccatgagcacagcctacatggagctaagcagtctgagatctgaggacacggcc
atgtattactgtgtgaga
>IGHV1/OR15-5*02
caggtacagctggtgcagtctggggctgaggtgaagaagcctggggcctcagtgaag
gtctcctgcaaggcttctggatacaccttcaccaactactgtatgcac
tgggtgcgccaggtccatgcacaagggcttgagtggatgggattggtgtgccctagt
gatggcagcacaagctatgcacaaaagttccaggccagagtcaccataaccagg
gacacatccatgagcacagcctacatggagctaagcagtctgagatctgaggacacggcc
atgtattactgtgtgaga
>IGHV1/OR15-9*01
caggtacagctgatgcagtctggggctgaggtgaagaagcctggggcctcagtgagg
atctcctgcaaggcttctggatacaccttcaccagctactgtatgcac
tgggtgtgccaggcccatgcacaagggcttgagtggatgggattggtgtgccctagt
gatggcagcacaagctatgcacagaagttccagggcagagtcaccataaccagg
gacacatccatgggcacagcctacatggagctaagcagcctgagatctgaggacacggcc
atgtattactgtgtgagaga
>IGHV1/OR21-1*01
caggtacagctggtgcagtctggggctgaggtgaagaagcctggggcctcagtgaag
gtctcctgcaaggcttctggatacaccatcaccagctactgtatgcac
tgggtgcaccaggtccatgcacaagggcttgagtggatgggattggtgtgccctagt
gatggcagcacaagctatgcacagaagttccaggccagagtcaccataaccagg
gacacatccatgagcacagcctacatggagctaagcagtctgagatctgaggacacggcc
atgtattactgtgtgagaga
>IGHV2-10*01
caggtcaccttgaaggagtctggtcctgcactggtgaaacccacacagaccctcatg
ctgacctgcaccttctctgggttctcactcagcacttctggaatgggtgtgggt
tagatctgtcagccctcagcaaaggccctggagtggcttgcacacatttattagaat
gataataaatactacagcccatctctgaagagtaggctcattatctccaag
gacacctccaagaatgaagtggttctaacagtgatcaacatggacattgtggacacagcc
acacattactgtgcaaggagac
>IGHV2-26*01
caggtcaccttgaaggagtctggtcctgtgctggtgaaacccacagagaccctcacg
ctgacctgcaccgtctctgggttctcactcagcaatgctagaatgggtgtgagc
tggatccgtcagcccccagggaaggccctggagtggcttgcacacattttttcgaat
gacgaaaaatcctacagcacatctctgaagagcaggctcaccatctccaag
gacacctccaaaagccaggtggtccttaccatgaccaacatggaccctgtggacacagcc
acatattactgtgcacggatac
>IGHV2-26*02
caggtcaccttgaaggagtctggtcctgtgctggtgaaacccacagagaccctcacg
ctgacctgcaccgtctctgggttctcactcagcaatgctagaatgggtgtgagc
tggatccgtcagcccccagggaaggccctggagtggcttgcacacattttttcgaat
gacgaaaaatcctacagcacatctctgaagagcaggctcaccatctccaag
gacacctccaaaagccaggtggtccttaccatgaccaatatggaccctgtggacacagcc
acatattactgtgcacggatac
>IGHV2-26*03
caggtcaccttgaaggagtctggtcctgtgctggtgaaacccacagagaccctcacg
ctgacctgcaccatctctgggttctcactcagcaatgctagaatgggtgtgagc
tggatccgtcagcccccagggaaggccctggagtggcttgcacacattttttcgaat
gacgaaaaatcctacagcacatctctgaagagcaggctcaccatctccaag
gacacctccaaaagccaggtggtccttaccatgaccaacatggaccctgtggacacagcc
acatattactgtgcacggatac
>IGHV2-5*01
cagatcaccttgaaggagtctggtcctacgctggtgaaacccacacagaccctcacg
ctgacctgcaccttctctgggttctcactcagcactagtggagtgggtgtgggc
tggatccgtcagcccccaggaaaggccctggagtggcttgcactcatttattggaat
gatgataagcgctacagcccatctctgaagagcaggctcaccatcaccaag
gacacctccaaaaaccaggtggtccttacaatgaccaacatggaccctgtggacacagcc
acatattactgtgcacacagac
>IGHV2-5*02
cagatcaccttgaaggagtctggtcctacgctggtgaaacccacacagaccctcacg
ctgacctgcaccttctctgggttctcactcagcactagtggagtgggtgtgggc
tggatccgtcagcccccaggaaaggccctggagtggcttgcactcatttattgggat
gatgataagcgctacagcccatctctgaagagcaggctcaccatcaccaag
gacacctccaaaaaccaggtggtccttacaatgaccaacatggaccctgtggacacagcc
acatattactgtgcacacagac
>IGHV2-5*03
gctggtgaaacccacacagaccctcacg
ctgacctgcaccttctctgggttctcactcagcactagtggagtgggtgtgggc
tggatccgtcagcccccaggaaaggccctggagtggcttgcactcatttattgggat
gatgataagcgctacagcccatctctgaagagcaggctcaccattaccaag
gacacctccaaaaaccaggt
>IGHV2-5*04
cagatcaccttgaaggagtctggtcctacgctggtgaaacccacacagaccctcacg
ctgacctgcaccttctctgggttctcactcagcactagtggagtgggtgtgggc
tggatccgtcagcccccaggaaaggccctggagtggcttgcactcatttattggaat
gatgataagcgctacagcccatctctgaagagcaggctcaccatcaccaag
gacacctccaaaaaccaggtggtccttacaatgaccaacatggaccctgtggacacaggc
acatattactgtgtac
>IGHV2-5*05
cagatcaccttgaaggagtctggtcctacgctggtgaaacccacacagaccctcacg
ctgacctgcaccttctctgggttctcactcagcactagtggagtgggtgtgggc
tggatccgtcagcccccaggaaaggccctggagtggcttgcactcatttattgggat
gatgataagcgctacggcccatctctgaagagcaggctcaccatcaccaag
gacacctccaaaaaccaggtggtccttacaatgaccaacatggaccctgtggacacagcc
acatattactgtgcacacagac
>IGHV2-5*06
cagatcaccttgaaggagtctggtcctacgctggtaaaacccacacagaccctcacg
ctgacctgcaccttctctgggttctcactcagcactagtggagtgggtgtgggc
tggatccgtcagcccccaggaaaggccctggagtggcttgcactcatttattgggat
gatgataagcgctacggcccatctctgaagagcaggctcaccatcaccaag
gacacctccaaaaaccaggtggtccttacaatgaccaacatggaccctgtggacacagcc
acatattactgtgcacacaga
>IGHV2-5*08
caggtcaccttgaaggagtctggtcctgcgctggtgaaacccacacagaccctcaca
ctgacctgcaccttctctgggttctcactcagcactagtggaatgcgtgtgagc
tggatccgtcagcccccaggaaaggccctggagtggcttgcactcatttattgggat
gatgataagcgctacagcccatctctgaagagcaggctcaccatcaccaag
gacacctccaaaaaccaggtggtccttacaatgaccaacatggaccctgtggacacagcc
acatattactgtgcacacagac
>IGHV2-5*09
caggtcaccttgaaggagtctggtcctacgctggtgaaacccacacagaccctcacg
ctgacctgcaccttctctgggttctcactcagcactagtggagtgggtgtgggc
tggatccgtcagcccccaggaaaggccctggagtggcttgcactcatttattgggat
gatgataagcgctacggcccatctctgaagagcaggctcaccatcaccaag
gacacctccaaaaaccaggtggtccttacaatgaccaacatggaccctgtggacacagcc
acatattactgtgcacacagac
>IGHV2-70*01
caggtcaccttgagggagtctggtcctgcgctggtgaaacccacacagaccctcaca
ctgacctgcaccttctctgggttctcactcagcactagtggaatgtgtgtgagc
tggatccgtcagcccccagggaaggccctggagtggcttgcactcattgattgggat
gatgataaatactacagcacatctctgaagaccaggctcaccatctccaag
gacacctccaaaaaccaggtggtccttacaatgaccaacatggaccctgtggacacagcc
acgtattactgtgcacggatac
>IGHV2-70*02
caggtcaccttgagggagtctggtcctgcgctggtgaaacccacacagaccctcaca
ctgacctgcaccttctctgggttctcactcagcactagtggaatgtgtgtgagc
tggatccgtcagcccccagggaaggccctggagtggcttgcactcattgattgggat
gatgataaatactacagcacatctctgaagaccaggctcaccatctccaag
gacacctccaaaaaccaggtggtccttacaatgaccaacatggaccctgtggacacggcc
gtgtattactg
>IGHV2-70*03
caggtcaccttgaaggagtctggtcctgcgctggtgaaacccacacagaccctcaca
ctgacctgcaccttctctgggttctcactcagcactagtggaatgcgtgtgagc
tggatccgtcagcccccagggaaggccctggagtggcttgcacgcattgattgggat
gatgataaattctacagcacatctctgaagaccaggctcaccatctccaag
gacacctccaaaaaccaggtggtccttacaatgaccaacatggaccctgtggacacggcc
gtgtattactg
>IGHV2-70*04
caggtcaccttgaaggagtctggtcctgcgctggtgaaacccacacagaccctcaca
ctgacctgcaccttctctgggttctcactcagcactagtggaatgcgtgtgagc
tggatccgtcagcccccagggaaggccctggagtggcttgcacgcattgattgggat
gatgataaattctacagcacatctctgaagaccaggctcaccatctccaag
gacacctccaaaaaccaggtggtccttacaatgaccaacatggaccctgtggacacagcc
acgtattactgtgcacggatac
>IGHV2-70*05
tgcgctggtgaaacccacacagaccctcaca
ctgacctgcaccttctctgggttctcactcagcactagtggaatgcgtgcgagc
tggatccgtcagcccccagggaaggccctggagtggcttgcacgcattgattgggat
gatgataaattctacagcacatctctgaagaccaggctcaccatctccaag
gacacctccaaaaaccaggtggtccttacaatgaccaacatgga
>IGHV2-70*06
caggtcaccttgaaggagtctggtcctgcgctggtgaaacccacacagaccctcaca
ctgacctgcaccttctctgggttctcactcagcactagtggaatgcgtgtgagc
tggatccgtcagcccccagggaaggccctggagtggcttgcacgcattgattgggat
gatgataaattctacagcacatccctgaagaccaggctcaccatctccaag
gacacctccaaaaaccaggtggtccttacaatgaccaacatggaccctgtggacacggcc
gtgtattactg
>IGHV2-70*07
caggtcaccttgagggagtctggtcctgcgctggtgaaacccacacagaccctcaca
ctgacctgcaccttctctgggttctcactcagcactagtggaatgtgtgtgagc
tggatccgtcagcccccggggaaggccctggagtggcttgcactcattgattgggat
gatgataaatactacagcacatctctgaagaccaggctcaccatctccaag
gacacctccaaaaaccaggtggtccttacaatgaccaacatggaccctgtggacacggcc
gtgtattactg
>IGHV2-70*08
caggtcaccttgagggagtctggtcctgcgctggtgaaacccacacagaccctcaca
ctgacctgcgccttctctgggttctcactcagcactagtggaatgtgtgtgagc
tggatccgtcagcccccagggaaggccctggagtggcttgcacgcattgattgggat
gatgataaatactacagcacatctctgaagaccaggctcaccatctccaag
gacacctccaaaaaccaggtggtccttacaatgaccaacatggaccctgtggacacggcc
gtgtattactg
>IGHV2-70*09
cagatcaccttgaaggagtctggtcctacgctggtgaaacccacacagaccctcacg
ctgacccgcaccttctctgggttctcactcagcactagtggaatgtgtgtgagc
tggatccgtcagcccccagggaaggccctggagtggcttgcactcattgattgggat
gatgataaatactacagcacatctctgaacaccaggctcaccatctccaag
gacacctccaaaaaccaggtggtccttacaatgaccaacatggaccctgtggacacaggc
acatattactgtgtacgg
>IGHV2-70*10
caggtcaccttgaaggagtctggtcctgcgctggtgaaacccacacagaccctcaca
ctgacctgcaccttctctgggttctcactcagcactagtggaatgcgtgtgagc
tggatccgtcagcccccagggaaggccctggagtggattgcacgcattgattgggat
gatgataaatactacagcacatctctgaagaccaggctcaccatctccaag
gacacctccaaaaaccaggtggtccttacaatgaccaacatggaccctgtggacacagcc
acgtattactgtgcacggatac
>IGHV2-70*11
cgggtcaccttgagggagtctggtcctgcgctggtgaaacccacacagaccctcaca
ctgacctgcaccttctctgggttctcactcagcactagtggaatgtgtgtgagc
tggatccgtcagcccccagggaaggccctggagtggcttgcacgcattgattgggat
gatgataaatactacagcacatctctgaagaccaggctcaccatctccaag
gacacctccaaaaaccaggtggtccttacaatgaccaacatggaccctgtggacacagcc
acgtattactgtgcacggatac
>IGHV2-70*12
cagatcaccttgaaggagtctggtcctacgctggtgaaacccacacagaccctcacg
ctgacctgcaccttctctgggttctcactcagcactagtggaatgtgtgtgagc
tggatccgtcagcccccagggaaggccctggagtggcttgcactcattgattgggat
gatgataaatactacagcacatctctgaagaccaggctcaccatctccaag
gacacctccaaaaaccaggtggtccttacaatgaccaacatggaccctgtggacacagcc
acatattactgtgcacacagac
>IGHV2-70*13
caggtcaccttgagggagtctggtcctgcgctggtgaaacccacacagaccctcaca
ctgacctgcaccttctctgggttctcactcagcactagtggaatgtgtgtgagc
tggatccgtcagcccccagggaaggccctggagtggcttgcactcattgattgggat
gatgataaatactacagcacatctctgaagaccaggctcaccatctccaag
gacacctccaaaaaccaggtggtccttacaatgaccaacatggaccctgtggacacagcc
acgtattattgtgcacggatac
>IGHV2-70*15
caggtcaccttgagggagtctggtcctgcgctggtgaaacccacacagaccctcaca
ctgacctgcaccttctctgggttctcactcagcactagtggaatgtgtgtgagc
tggatccgtcagcccccagggaaggccctggagtggcttgcacgcattgattgggat
gatgataaatactacagcacatctctgaagaccaggctcaccatctccaag
gacacctccaaaaaccaggtggtccttacaatgaccaacatggaccctgtggacacagcc
acgtattactgtgcacggatac
>IGHV2-70*16
caggtcaccttgaaggagtctggtcctgtgctggtgaaacccacacagaccctcaca
ctgacctgcaccttctctgggttctcactcagcactagtggaatgtgtgtgagc
tggatccgtcagcccccagggaaggccctggagtggcttgcacgcattgattgggat
gatgataaattctacagcacatctctgaagaccaggctcaccatctccaag
gacacctccaaaaaccaggtggtccttacaatgaccaacatggaccctgtggacacagcc
acgtattactgtgcacggatac
>IGHV2-70*17
caggtcaccttgagggagtctggtcctgcgctggtgaaacccacacagaccctcaca
ctgacctgcaccttctctgggttctcactcagcactagtggaatgtgtgtgagc
tggatccgtcagcccccagggaaggccctggagtggcttgcacgcattgattgggat
gatgataaattctacagcacatctctgaagaccaggctcaccatctccaag
gacacctccaaaaaccaggtggtccttacaatgaccaacatggaccctgtggacacagcc
acgtattactgtgcacggatac
>IGHV2-70*18
caggtcaccttgagggagtctggtcctgcgctggtgaaacccacacagaccctcacc
ctgacctgcaccttctctgggttctcactcagcactagtgaaatgtgtgtgagc
tgggtccgtcagcccccagggaaggccctggagtggcttgcactcattgattgggat
gatgataaatactacagcacatctctgaagaccaggctcaccatctccaag
gacacctccaaaaaccaggtggtccttacaatgaccaacatggaccctgtggacacagcc
acgtattactgtgcacggatac
>IGHV2-70*19
caggtcaccttgagggagtctggtcctgcgctggtgaaacccacacagaccctcaca
ctgacctgcaccttctctgggttctcactcagcactagtggaatgtgtgtgagc
tgggtccgtcagcccccagggaaggccctggagtggcttgcactcattgattgggat
gatgataaacactacagcacatctctgaagaccaggctcaccatctccaag
gacacctccaaaaaccaggtggtccttacaatgaccaacatggaccctgtggacacagcc
acgtattactgtgcacggatac
>IGHV2-70D*04
caggtcaccttgaaggagtctggtcctgcgctggtgaaacccacacagaccctcaca
ctgacctgcaccttctctgggttctcactcagcactagtggaatgcgtgtgagc
tggatccgtcagcccccagggaaggccctggagtggcttgcacgcattgattgggat
gatgataaattctacagcacatctctgaagaccaggctcaccatctccaag
gacacctccaaaaaccaggtggtccttacaatgaccaacatggaccctgtggacacagcc
acgtattactgtgcacggatac
>IGHV2-70D*14
caggtcaccttgaaggagtctggtcctgcgctggtgaaacccacacagaccctcaca
ctgacctgcaccttctctgggttctcactcagcactagtggaatgcgtgtgagc
tggatccgtcagcccccaggtaaggccctggagtggcttgcacgcattgattgggat
gatgataaattctacagcacatctctgaagaccaggctcaccatctccaag
gacacctccaaaaaccaggtggtccttacaatgaccaacatggaccctgtggacacagcc
acgtattactgtgcacggatac
>IGHV2/OR16-5*01
caggtcaccttgaaggagtctggtcctgcgctggtgaaacccacagagaccctcacg
ctgacctgcactctctctgggttctcactcagcacttctggaatgggtatgagc
tggatccgtcagcccccagggaaggccctggagtggcttgctcacatttttttgaat
gacaaaaaatcctacagcacgtctctgaagaacaggctcatcatctccaag
gacacctccaaaagccaggtggtccttaccatgaccaacatggaccctgtggacacagcc
acgtattactgtgcatggagag
>IGHV3-11*01
caggtgcagctggtggagtctgggggaggcttggtcaagcctggagggtccctgaga
ctctcctgtgcagcctctggattcaccttcagtgactactacatgagc
tggatccgccaggctccagggaaggggctggagtgggtttcatacattagtagtagt
ggtagtaccatatactacgcagactctgtgaagggccgattcaccatctccagg
gacaacgccaagaactcactgtatctgcaaatgaacagcctgagagccgaggacacggcc
gtgtattactgtgcgagaga
>IGHV3-11*03
caggtgcagctgttggagtctgggggaggcttggtcaagcctggagggtccctgaga
ctctcctgtgcagcctctggattcaccttcagtgactactacatgagc
tggatccgccaggctccagggaaggggctggagtgggtttcatacattagtagtagt
agtagttacacaaactacgcagactctgtgaagggccgattcaccatctccaga
gacaacgccaagaactcactgtatctgcaaatgaacagcctgagagccgaggacacggcc
gtgtattactgtgcgaga
>IGHV3-11*04
caggtgcagctggtggagtctgggggaggcttggtcaagcctggagggtccctgaga
ctctcctgtgcagcctctggattcaccttcagtgactactacatgagc
tggatccgccaggctccagggaaggggctggagtgggtttcatacattagtagtagt
ggtagtaccatatactacgcagactctgtgaagggccgattcaccatctccagg
gacaacgccaagaactcactgtatctgcaaatgaacagcctgagagccgaggacacggct
gtgtattactgtgcgagaga
>IGHV3-11*05
caggtgcagctggtggagtctgggggaggcttggtcaagcctggagggtccctgaga
ctctcctgtgcagcctctggattcaccttcagtgactactacatgagc
tggatccgccaggctccagggaaggggctggagtgggtttcatacattagtagtagt
agtagttacacaaactacgcagactctgtgaagggccgattcaccatctccaga
gacaacgccaagaactcactgtatctgcaaatgaacagcctgagagccgaggacacggcc
gtgtattactgtgcgagaga
>IGHV3-11*06
caggtgcagctggtggagtctgggggaggcttggtcaagcctggagggtccctgaga
ctctcctgtgcagcctctggattcaccttcagtgactactacatgagc
tggatccgccaggctccagggaaggggctggagtgggtttcatacattagtagtagt
agtagttacacaaactacgcagactctgtgaagggccgattcaccatctccaga
gacaacgccaagaactcactgtatctgcaaatgaacagcctgagagccgaggacacggct
gtgtattactgtgcgagaga
>IGHV3-13*01
gaggtgcagctggtggagtctgggggaggcttggtacagcctggggggtccctgaga
ctctcctgtgcagcctctggattcaccttcagtagctacgacatgcac
tgggtccgccaagctacaggaaaaggtctggagtgggtctcagctattggtactgct
ggtgacacatactatccaggctccgtgaagggccgattcaccatctccaga
gaaaatgccaagaactccttgtatcttcaaatgaacagcctgagagccggggacacggct
gtgtattactgtgcaagaga
>IGHV3-13*02
gaggtgcatctggtggagtctgggggaggcttggtacagcctgggggggccctgaga
ctctcctgtgcagcctctggattcaccttcagtaactacgacatgcac
tgggtccgccaagctacaggaaaaggtctggagtgggtctcagccaatggtactgct
ggtgacacatactatccaggctccgtgaaggggcgattcaccatctccaga
gaaaatgccaagaactccttgtatcttcaaatgaacagcctgagagccggggacacggct
gtgtattactgtgcaagaga
>IGHV3-13*03
gaggtgcagctggtggagtctgggggaggcttggtacagcctggggggtccctgaga
ctctcctgtgcagcctgtggattcaccttcagtagctacgacatgcac
tgggtccgccaagctacaggaaaaggtctggagtgggtctcagctattggtactgct
ggtgacacatactatccaggctccgtgaagggccaattcaccatctccaga
gaaaatgccaagaactccttgtatcttcaaatgaacagcctgagagccggggacacggct
gtgtattactgtgcaaga
>IGHV3-13*04
gaggtgcagctggtggagtctgggggaggcttggtacagcctggggggtccctgaga
ctctcctgtgcagcctctggattcaccttcagtagctacgacatgcac
tgggtccgccaagctacaggaaaaggtctggaatgggtctcagctattggtactgct
ggtgacacatactatccaggctccgtgaagggccgattcaccatctccaga
gaaaatgccaagaactccttgtatcttcaaatgaacagcctgagagccggggacacggct
gtgtattactgtgcaagaga
>IGHV3-13*05
gaggtgcagctggtggagtctgggggaggcttggtacagcctggggggtccctgaga
ctctcctgtgcagcctctggattcaccttcagtagctacgacatgcac
tgggtccgccaagctacaggaaaaggtctggagtgggtctcagctattggtactgct
ggtgacccatactatccaggctccgtgaagggccgattcaccatctccaga
gaaaatgccaagaactccttgtatcttcaaatgaacagcctgagagccggggacacggct
gtgtattactgtgcaagaga
>IGHV3-15*01
gaggtgcagctggtggagtctgggggaggcttggtaaagcctggggggtcccttaga
ctctcctgtgcagcctctggattcactttcagtaacgcctggatgagc
tgggtccgccaggctccagggaaggggctggagtgggttggccgtattaaaagcaaaact
gatggtgggacaacagactacgctgcacccgtgaaaggcagattcaccatctcaaga
gatgattcaaaaaacacgctgtatctgcaaatgaacagcctgaaaaccgaggacacagcc
gtgtattactgtaccacaga
>IGHV3-15*02
gaggtgcagctggtggagtctgggggagccttggtaaagcctggggggtcccttaga
ctctcctgtgcagcctctggattcactttcagtaacgcctggatgagc
tgggtccgccaggctccagggaaggggctggagtgggttggccgtattaaaagcaaaact
gatggtgggacaacagactacgctgcacccgtgaaaggcagattcaccatctcaaga
gatgattcaaaaaacacgctgtatctgcaaatgaacagcctgaaaaccgaggacacagcc
gtgtattactgtaccacaga
>IGHV3-15*03
gaggtgcagctggtggagtctgccggagccttggtacagcctggggggtcccttaga
ctctcctgtgcagcctctggattcacttgcagtaacgcctggatgagc
tgggtccgccaggctccagggaaggggctggagtgggttggccgtattaaaagcaaagct
aatggtgggacaacagactacgctgcacctgtgaaaggcagattcaccatctcaaga
gttgattcaaaaaacacgctgtatctgcaaatgaacagcctgaaaaccgaggacacagcc
gtgtattactgtaccacaga
>IGHV3-15*04
gaggtgcagctggtggagtctgggggaggcttggtaaagcctggggggtcccttaga
ctctcctgtgcagcctctggattcactttcagtaacgcctggatgagc
tgggtccgccaggctccagggaaggggctggagtgggttggccgtattgaaagcaaaact
gatggtgggacaacagactacgctgcacccgtgaaaggcagattcaccatctcaaga
gatgattcaaaaaacacgctgtatctgcaaatgaacagcctgaaaaccgaggacacagcc
gtgtattactgtaccacaga
>IGHV3-15*05
gaggtgcagctggtggagtctgggggaggcttggtaaagcctggggggtcccttaga
ctctcctgtgcagcctctggattcactttcagtaacgcctggatgagc
tgggtccgccaggctccagggaaggggctggagtgggttggccgtattaaaagcaaaact
gatggtgggacaacagactacgctgcacccgtgaaaggcagattcaccatctcaaga
gatgattcaaaaaacacgctgtatctgcaaatgaacagtctgaaaaccgaggacacagcc
gtgtattactgtaccacaga
>IGHV3-15*06
gaggtgcagctggtggagtctgggggaggcttggtaaagcctggggggtcccttaga
ctctcctgtgcagcctctggattcactttcagtaacgcctggatgagc
tgggtccgccaggctccagggaaggggctggagtgggtcggccgtattaaaagcaaaact
gatggtgggacaacaaactacgctgcacccgtgaaaggcagattcaccatctcaaga
gatgattcaaaaaacacgctgtatctgcaaatgaacagcctgaaaaccgaggacacagcc
gtgtattactgtaccacaga
>IGHV3-15*07
gaggtgcagctggtggagtctgggggaggcttggtaaagcctggggggtcccttaga
ctctcctgtgcagcctctggtttcactttcagtaacgcctggatgaac
tgggtccgccaggctccagggaaggggctggagtgggtcggccgtattaaaagcaaaact
gatggtgggacaacagactacgctgcacccgtgaaaggcagattcaccatctcaaga
gatgattcaaaaaacacgctgtatctgcaaatgaacagcctgaaaaccgaggacacagcc
gtgtattactgtaccacaga
>IGHV3-15*08
gaggtgcagctggtggagtctgcgggaggcttggtacagcctggggggtcccttaga
ctctcctgtgcagcctctggattcacttgcagtaacgcctggatgagc
tgggtccgccaggctccagggaaggggctggagtgggttggctgtattaaaagcaaagct
aatggtgggacaacagactacgctgcacctgtgaaaggcagattcaccatctcaaga
gatgattcaaaaaacacgctgtatctgcaaatgatcagcctgaaaaccgaggacacggcc
gtgtattactgtaccacagg
>IGHV3-16*01
gaggtacaactggtggagtctgggggaggcttggtacagcctggggggtccctgaga
ctctcctgtgcagcctctggattcaccttcagtaacagtgacatgaac
tgggcccgcaaggctccaggaaaggggctggagtgggtatcgggtgttagttggaat
ggcagtaggacgcactatgtggactccgtgaagcgccgattcatcatctccaga
gacaattccaggaactccctgtatctgcaaaagaacagacggagagccgaggacatggct
gtgtattactgtgtgagaaa
>IGHV3-16*02
gaggtgcagctggtggagtctgggggaggcttggtacagcctggggggtccctgaga
ctctcctgtgcagcctctggattcaccttcagtaacagtgacatgaac
tgggcccgcaaggctccaggaaaggggctggagtgggtatcgggtgttagttggaat
ggcagtaggacgcactatgtggactccgtgaagcgccgattcatcatctccaga
gacaattccaggaactccctgtatctgcaaaagaacagacggagagccgaggacatggct
gtgtattactgtgtgagaaa
>IGHV3-19*01
acagtgcagctggtggagtctgggggaggcttggtagagcctggggggtccctgaga
ctctcctgtgcagcctctggattcaccttcagtaacagtgacatgaac
tgggtccgccaggctccaggaaaggggctggagtgggtatcgggtgttagttggaat
ggcagtaggacgcactatgcagactctgtgaagggccgattcatcatctccaga
gacaattccaggaacttcctgtatcagcaaatgaacagcctgaggcccgaggacatggct
gtgtattactgtgtgagaaa
>IGHV3-20*01
gaggtgcagctggtggagtctgggggaggtgtggtacggcctggggggtccctgaga
ctctcctgtgcagcctctggattcacctttgatgattatggcatgagc
tgggtccgccaagctccagggaaggggctggagtgggtctctggtattaattggaat
ggtggtagcacaggttatgcagactctgtgaagggccgattcaccatctccaga
gacaacgccaagaactccctgtatctgcaaatgaacagtctgagagccgaggacacggcc
ttgtatcactgtgcgagaga
>IGHV3-20*02
gaggtgcagctggtggagtctgggggaggtgtggtacggcctggggggtccctgaga
ctctcctttgcagcctctggattcacctttgatgattatggcatgagc
tgggtccgccaagctccagggaaggggctggagtgggtctctggtattaattggaat
ggtggtagcacaggttatgcagactctgtgaagggccgattcaccatctccaga
gacaacgccaagaactccctgtatctgcaaatgaacagtctgagagccgaggacacggcc
ttgtatcactgtgcgagaga
>IGHV3-20*03
gaggtgcagctggtggagtctgggggaggtgtggtacggcctggggggtccctgaga
ctctcctttgcagcctctggattcacctttgatgattatggcatgagc
tgggtccgccaagctccagggaaggggctggagtgggtctctggtattaattggaat
ggtggtagcacaggttatgcagactctgtgaagggccgattcaccatctccaga
gacaacgccaagaactccctgtatctgcaaatgaacagtctgagagccgaggacacggcc
ttgtattactgtgcgagaga
>IGHV3-20*04
gaggtgcagctggtggagtctgggggaggtgtggtacggcctggggggtccctgaga
ctctcctgtgcagcctctggattcacctttgatgattatggcatgagc
tgggtccgccaagctccagggaaggggctggagtgggtctctggtattaattggaat
ggtggtagcacaggttatgcagactctgtgaagggccgattcaccatctccaga
gacaacgccaagaactccctgtatctgcaaatgaacagtctgagagccgaggacacggcc
ttgtattactgtgcgagaga
>IGHV3-21*01
gaggtgcagctggtggagtctgggggaggcctggtcaagcctggggggtccctgaga
ctctcctgtgcagcctctggattcaccttcagtagctatagcatgaac
tgggtccgccaggctccagggaaggggctggagtgggtctcatccattagtagtagt
agtagttacatatactacgcagactcagtgaagggccgattcaccatctccaga
gacaacgccaagaactcactgtatctgcaaatgaacagcctgagagccgaggacacggct
gtgtattactgtgcgagaga
>IGHV3-21*02
gaggtgcaactggtggagtctgggggaggcctggtcaagcctggggggtccctgaga
ctctcctgtgcagcctctggattcaccttcagtagctatagcatgaac
tgggtccgccaggctccagggaaggggctggagtgggtctcatccattagtagtagt
agtagttacatatactacgcagactcagtgaagggccgattcaccatctccaga
gacaacgccaagaactcactgtatctgcaaatgaacagcctgagagccgaggacacggct
gtgtattactgtgcgagaga
>IGHV3-21*03
gaggtgcagctggtggagtctgggggaggcctggtcaagcctggggggtccctgaga
ctctcctgtgcagcctctggattcaccttcagtagctatagcatgaac
tgggtccgccaggctccagggaaggggctggagtgggtctcatccattagtagtagt
agtagttacatatactacgcagactcagtgaagggccgattcaccatctccaga
gacaacgccaagaactcactgtatctgcaaatgaacagcctgagagccgaggacacagct
gtgtattactgtgcgagaga
>IGHV3-21*04
gaggtgcagctggtggagtctgggggaggcctggtcaagcctggggggtccctgaga
ctctcctgtgcagcctctggattcaccttcagtagctatagcatgaac
tgggtccgccaggctccagggaaggggctggagtgggtctcatccattagtagtagt
agtagttacatatactacgcagactcagtgaagggccgattcaccatctccaga
gacaacgccaagaactcactgtatctgcaaatgaacagcctgagagccgaggacacggcc
gtgtattactgtgcgagaga
>IGHV3-21*05
gaggtgcagctggtggagtctgggggaggcctggtcaagcctggggggtccctgaga
ctctcctgtgcagcctctggattcaccttcagtagctatagcatgaac
tgggtccgccaggctccagggaaggggctggagtgggtttcatacattagtagtagt
agtagttacatatactacgcagactcagtgaagggccgattcaccatctccaga
gacaacgccaagaactcactgtatctgcaaatgaacagcctgagagccgaggacacggct
gtgtattactgtgcgagaga
>IGHV3-22*01
gaggtgcatctggtggagtctgggggagccttggtacagcctggggggtccctgaga
ctctcctgtgcagcctctggattcaccttcagttactactacatgagc
ggggtccgccaggctcccgggaaggggctggaatgggtaggtttcattagaaacaaagct
aatggtgggacaacagaatagaccacgtctgtgaaaggcagattcacaatctcaaga
gatgattccaaaagcatcacctatctgcaaatgaagagcctgaaaaccgaggacacggcc
gtgtattactgttccagaga
>IGHV3-22*02
gaggtgcagctggtggagtctgggggaggcttggtacagcctggggggtccctgaga
ctctcctgtgcagcctctggattcaccttcagttactactacatgagc
ggggtccgccaggctcccgggaaggggctggaatgggtaggtttcattagaaacaaagct
aatggtgggacaacagaatagaccacgtctgtgaaaggcagattcacaatctcaaga
gatgattccaaaagcatcacctatctgcaaatgaagagcctgaaaaccgaggacacggcc
gtgtattactgttccagaga
>IGHV3-23*01
gaggtgcagctgttggagtctgggggaggcttggtacagcctggggggtccctgaga
ctctcctgtgcagcctctggattcacctttagcagctatgccatgagc
tgggtccgccaggctccagggaaggggctggagtgggtctcagctattagtggtagt
ggtggtagcacatactacgcagactccgtgaagggccggttcaccatctccaga
gacaattccaagaacacgctgtatctgcaaatgaacagcctgagagccgaggacacggcc
gtatattactgtgcgaaaga
>IGHV3-23*02
gaggtgcagctgttggagtctgggggaggcttggtacagcctggggggtccctgaga
ctctcctgtgcagcctctggattcacctttagcagctatgccatgagc
tgggtccgccaggctccagggaaggggctggagtgggtctcagctattagtggtagt
ggtggtagcacatactacggagactccgtgaagggccggttcaccatctcaaga
gacaattccaagaacacgctgtatctgcaaatgaacagcctgagagccgaggacacggcc
gtatattactgtgcgaaaga
>IGHV3-23*03
gaggtgcagctgttggagtctgggggaggcttggtacagcctggggggtccctgaga
ctctcctgtgcagcctctggattcacctttagcagctatgccatgagc
tgggtccgccaggctccagggaaggggctggagtgggtctcagttatttatagcggt
ggtagtagcacatactatgcagactccgtgaagggccggttcaccatctccaga
gataattccaagaacacgctgtatctgcaaatgaacagcctgagagccgaggacacggcc
gtatattactgtgcgaaaga
>IGHV3-23*04
gaggtgcagctggtggagtctgggggaggcttggtacagcctggggggtccctgaga
ctctcctgtgcagcctctggattcacctttagcagctatgccatgagc
tgggtccgccaggctccagggaaggggctggagtgggtctcagctattagtggtagt
ggtggtagcacatactacgcagactccgtgaagggccggttcaccatctccaga
gacaattccaagaacacgctgtatctgcaaatgaacagcctgagagccgaggacacggcc
gtatattactgtgcgaaaga
>IGHV3-23*05
gaggtgcagctgttggagtctgggggaggcttggtacagcctggggggtccctgaga
ctctcctgtgcagcctctggattcacctttagcagctatgccatgagc
tgggtccgccaggctccagggaaggggctggagtgggtctcagctatttatagcagt
ggtagtagcacatactatgcagactccgtgaagggccggttcaccatctccaga
gacaattccaagaacacgctgtatctgcaaatgaacagcctgagagccgaggacacggcc
gtatattactgtgcgaaa
>IGHV3-23D*01
gaggtgcagctgttggagtctgggggaggcttggtacagcctggggggtccctgaga
ctctcctgtgcagcctctggattcacctttagcagctatgccatgagc
tgggtccgccaggctccagggaaggggctggagtgggtctcagctattagtggtagt
ggtggtagcacatactacgcagactccgtgaagggccggttcaccatctccaga
gacaattccaagaacacgctgtatctgcaaatgaacagcctgagagccgaggacacggcc
gtatattactgtgcgaaaga
>IGHV3-25*01
gagatgcagctggtggagtctgggggaggcttgcaaaagcctgcgtggtccccgaga
ctctcctgtgcagcctctcaattcaccttcagtagctactacatgaac
tgtgtccgccaggctccagggaatgggctggagttggtttgacaagttaatcctaat
gggggtagcacatacctcatagactccggtaaggaccgattcaatacctccaga
gataacgccaagaacacacttcatctgcaaatgaacagcctgaaaaccgaggacacggcc
ctctattagtgtaccagaga
>IGHV3-25*02
gagatgcagctggtggagtctgggggaggcttggcaaagcctgcgtggtccccgaga
ctctcctgtgcagcctctcaattcaccttcagtagctactacatgaac
tgtgtccgccaggctccagggaatgggctggagttggtttgacaagttaatcctaat
gggggtagcacatacctcatagactccggtaaggaccgattcaatacctccaga
gataacgccaagaacacacttcatctgcaaatgaacagcctgaaaaccgaggacacggcc
ctctattagtgtaccagaga
>IGHV3-25*03
gagatgcagctggtggagtctgggggaggcttggcaaagcctgcgtggtccccgaga
ctctcctgtgcagcctctcaattcaccttcagtagctactacatgaac
tgtgtccgccaggctccagggaatgggctggagttggttggacaagttaatcctaat
gggggtagcacatacctcatagactccggtaaggaccgattcaatacctccaga
gataacgccaagaacacacttcatctgcaaatgaacagcctgaaaaccgaggacacggcc
ctgtattagtgtaccaga
>IGHV3-25*04
gagacgcagctggtggagtctgggggaggcttggcaaagcctgggcggtccccgaga
ctctcctgtgcagcctctcaattcaccttcagtagctactacatgaac
tgtgtccgccaggctccagggaatgggctggagttggttggacaagttaatcctaat
gggggtagcacatacctcatagactccggtaaggaccgattcaatacctccaga
gataacgccaagaacacacttcatctgcaaatgaacagcctgaaaaccgaggacacggcc
ctgtattactgtaccagaga
>IGHV3-25*05
gagatgcagctggtggagtctgggggaggcttggcaaagcctgcgtggtccccgaga
ctctcctgtgcagcctctcaattcaccttcagtagctactacatgaac
tgtgtccgccaggctccagggaatgggctggagttggttggacaagttaatcctaat
gggggtagcacatacctcatagactccggtaaggaccgattcaatacctccaga
gataacgccaagaacacacttcatctgcaaatgaacagcctgaaaaccgaggacacggcc
ctctattagtgtaccagaga
>IGHV3-29*01
gaggtggagctgatagagcccacagaggacctgagacaacctgggaagttcctgaga
ctctcctgtgtagcctctagattcgccttcagtagcttctgaatgagc
ccagttcaccagtctgcaggcaaggggctggagtgagtaatagatataaaagatgat
ggaagtcagatacaccatgcagactctgtgaagggcagattctccatctccaaa
gacaatgctaagaactctctgtatctgcaaatgaacagtcagagaactgaggacatggct
gtgtatggctgtacataaggtt
>IGHV3-30*01
caggtgcagctggtggagtctgggggaggcgtggtccagcctgggaggtccctgaga
ctctcctgtgcagcctctggattcaccttcagtagctatgctatgcac
tgggtccgccaggctccaggcaaggggctagagtgggtggcagttatatcatatgat
ggaagtaataaatactacgcagactccgtgaagggccgattcaccatctccaga
gacaattccaagaacacgctgtatctgcaaatgaacagcctgagagctgaggacacggct
gtgtattactgtgcgagaga
>IGHV3-30*02
caggtgcagctggtggagtctgggggaggcgtggtccagcctggggggtccctgaga
ctctcctgtgcagcgtctggattcaccttcagtagctatggcatgcac
tgggtccgccaggctccaggcaaggggctggagtgggtggcatttatacggtatgat
ggaagtaataaatactatgcagactccgtgaagggccgattcaccatctccaga
gacaattccaagaacacgctgtatctgcaaatgaacagcctgagagctgaggacacggct
gtgtattactgtgcgaaaga
>IGHV3-30*03
caggtgcagctggtggagtctgggggaggcgtggtccagcctgggaggtccctgaga
ctctcctgtgcagcctctggattcaccttcagtagctatggcatgcac
tgggtccgccaggctccaggcaaggggctggagtgggtggcagttatatcatatgat
ggaagtaataaatactatgcagactccgtgaagggccgattcaccatctccaga
gacaattccaagaacacgctgtatctgcaaatgaacagcctgagagctgaggacacggct
gtgtattactgtgcgagaga
>IGHV3-30*04
caggtgcagctggtggagtctgggggaggcgtggtccagcctgggaggtccctgaga
ctctcctgtgcagcctctggattcaccttcagtagctatgctatgcac
tgggtccgccaggctccaggcaaggggctggagtgggtggcagttatatcatatgat
ggaagtaataaatactacgcagactccgtgaagggccgattcaccatctccaga
gacaattccaagaacacgctgtatctgcaaatgaacagcctgagagctgaggacacggct
gtgtattactgtgcgagaga
>IGHV3-30*05
caggtgcagctggtggagtctgggggaggcgtggtccagcctgggaggtccctgaga
ctctcctgtgcagcctctggattcaccttcagtagctatggcatgcac
tgggtccgccaggctccaggcaaggggctagagtgggtggcagttatatcatatgat
ggaagtaataaatactacgcagactccgtgaagggccgattcaccatctccaga
gacaattccaagaacacgctgtatctgcaaatgaacagcctgagagctgagggcacggct
gtgtattactgtgcgagaga
>IGHV3-30*06
caggtgcagctggtggagtctgggggaggcgtggtccagcctgggaggtccctgaga
ctctcctgtgcagcgtctggattcaccttcagtagctatggcatgcac
tgggtccgccaggctccaggcaaggggctagagtgggtggcagttatatcatatgat
ggaagtaataaatactacgcagactccgtgaagggccgattcaccatctccaga
gacaattccaagaacacgctgtatctgcaaatgaacagcctgagagctgaggacacggct
gtgtattactgtgcgagaga
>IGHV3-30*07
caggtgcagctggtggagtctgggggaggcgtggtccagcctgggaggtccctgaga
ctctcctgtgcagcctctggattcaccttcagtagctatgctatgcac
tgggtccgccaggctccaggcaaggggctagagtgggtggcagttatatcatatgat
ggaagtaataaatactacgcagactccgtgaagggccgattcaccatctccaga
gacaattccaagaacacgctgtatctgcaaatgaacagcctgagagccgaggacacggct
gtgtattactgtgcgagaga
>IGHV3-30*08
caggtgcagctggtggactctgggggaggcgtggtccagcctgggaggtccctgaga
ctctcctgtgcagcctctgcattcaccttcagtagctatgctatgcac
tgggtccgccaggctccaggcaaggggctagagtgggtggcagttatatcatatgat
ggaagtaataaatactacgcagactccgtgaagggccgattcaccatctccaga
gacaattccaagaacacgctgtatctgcaaatgaacagcctgagagctgaggacacggct
gtgtattactgtgcgaga
>IGHV3-30*09
caggtgcagctggtggagtctgggggaggcgtggtccagcctgggaggtccctgaga
ctctcctgtgcagcctctggattcaccttcagtagctatgctatgcac
tgggtccgccaggctccaggcaaggggctggagtgggtggcagttatatcatatgat
ggaagtaataaatactacgcagactccgtgaagggccgattcgccatctccaga
gacaattccaagaacacgctgtatctgcaaatgaacagcctgagagctgaggacacggct
gtgtattactgtgcgagaga
>IGHV3-30*10
caggtgcagctggtggagtctgggggaggcgtggtccagcctgggaggtccctgaga
ctctcctgtgcagcctctggattcaccttcagtagctatgctatgcac
tgggtccgccaggctccaggcaaggggctagagtgggtggcagttatatcatatgat
ggaagtaataaatactacacagactccgtgaagggccgattcaccatctccaga
gacaattccaagaacacgctgtatctgcaaatgaacagcctgagagctgaggacacggct
gtgtattactgtgcgagaga
>IGHV3-30*11
caggtgcagctggtggagtctgggggaggcgtggtccagcctgggaggtccctgaga
ctctcctgtgcagcgtctggattcaccttcagtagctatgctatgcac
tgggtccgccaggctccaggcaaggggctagagtgggtggcagttatatcatatgat
ggaagtaataaatactacgcagactccgtgaagggccgattcaccatctccaga
gacaattccaagaacacgctgtatctgcaaatgaacagcctgagagctgaggacacggct
gtgtattactgtgcgagaga
>IGHV3-30*12
caggtgcagctggtggagtctggggggggcgtggtccagcctgggaggtccctgaga
ctctcctgtgcagcgtctggattcaccttcagtagctatggcatgcac
tgggtccgccaggctccaggcaaggggctagagtgggtggcagttatatcatatgat
ggaagtaataaatactacgcagactccgtgaagggccgattcaccatctccaga
gacaattccaagaacacgctgtatctgcaaatgaacagcctgagagccgaggacacggct
gtgtattactgtgcgagaga
>IGHV3-30*13
caggtgcagctggtggagtctgggggaggcgtggtccagcctgggaggtccctgaga
ctctcctgtgcagcctctggattcaccttcagtagctatggcatgcac
tgggtccgccaggctccaggcaaggggctagagtgggtggcagttatatcatatgat
ggaagtaataaatactacgcagactccgtgaagggccgattcaccatctccaga
gacaattccaagaacaggctgtatctgcaaatgaacagcctgagagctgaggacacggct
gtgtattactgtgcgagaga
>IGHV3-30*14
caggtgcagctggtggagtctgggggaggcgtggtccagcctgggaggtccctgaga
ctctcctgtgcagcctctggattcaccttcagtagctatgctatgcac
tgggtccgccaggctccaggcaaggggctggagtgggtggcagttatatcatatgat
ggaagtaataaatactacgcagactccgtgaagggccgattcaccatctccaga
gacaattccaagaacacgctgtatcttcaaatgaacagcctgagagctgaggacacggct
gtgtattactgtgcgagaga
>IGHV3-30*15
caggtgcagctggtggagtctgggggaggcgtggtccagcctgggaggtccctgaga
ctctcctgtgcagcctctggattcaccttcagtagctatgctatgcac
tgggtccgccaggctccaggcaaggggctagagtgggtggcagttatatcatatgat
ggaagtaataaatactacgcagactccgtgaagggccgattcaccatctccaga
gacaattccaagaacacgctgtatctgcaaatgagcagcctgagagctgaggacacggct
gtgtattactgtgcgagaga
>IGHV3-30*16
caggtgcagctggtggagtctgggggaggcgtggtccagcctgggaggtccctgaga
ctctcctgtgcagcctctggattcaccttcagtagctatgctatgcac
tgggtccgccaggccccaggcaaggggctagagtgggtggcagttatatcatatgat
ggaagtaataaatactacgcagactccgtgaagggccgattcaccatctccaga
gacaattccaagaacacgctgtatctgcaaatgaacagcctgagagctgaggacacggct
gtgtattactgtgcgagaga
>IGHV3-30*17
caggtgcagctggtggagtctgggggaggcgtggtccagcctgggaggtccctgaga
ctctcctgtgcagcctctggattcaccttcagtagctatgctatgcac
tgggtccgccaggctccgggcaaggggctagagtgggtggcagttatatcatatgat
ggaagtaataaatactacgcagactccgtgaagggccgattcaccatctccaga
gacaattccaagaacacgctgtatctgcaaatgaacagcctgagagctgaggacacggct
gtgtattactgtgcgagaga
>IGHV3-30*18
caggtgcagctggtggagtctgggggaggcgtggtccagcctgggaggtccctgaga
ctctcctgtgcagcctctggattcaccttcagtagctatggcatgcac
tgggtccgccaggctccaggcaaggggctggagtgggtggcagttatatcatatgat
ggaagtaataaatactatgcagactccgtgaagggccgattcaccatctccaga
gacaattccaagaacacgctgtatctgcaaatgaacagcctgagagctgaggacacggct
gtgtattactgtgcgaaaga
>IGHV3-30*19
caggtgcagctggtggagtctgggggaggcgtggtccagcctgggaggtccctgaga
ctctcctgtgcagcgtctggattcaccttcagtagctatggcatgcac
tgggtccgccaggctccaggcaaggggctggagtgggtggcagttatatcatatgat
ggaagtaataaatactacgcagactccgtgaagggccgattcaccatctccaga
gacaattccaagaacacgctgtatctgcaaatgaacagcctgagagctgaggacacggct
gtgtattactgtgcgagaga
>IGHV3-30-2*01
gaggtacagctcgtggagtccggagaggacccaagacaacctgggggatccctgaga
ctctcctgtgcagactctggattaaccttcagtagctactgaaggaac
tcggtttcccaggctccagggaaggggctggagtgagtagtagatatacagtgtgat
ggaagtcagatatgttatgcataatctttgaagagcaaattcaccatctccaaa
gaaaatgccaagaactcactgtatttgctaatgaacagtctgagagcagcgggcacagct
gtgtgttactgtatgtgaggca
>IGHV3-30-22*01
gaggtggagctgatagagtccatagaggacctgagacaacctgggaagttcctgaga
ctctcctgtgtagcctctagattcgccttcagtagcttctgaatgagc
cgagttcaccagtctccaggcaaggggctggagtgagtaatagatataaaagatgat
ggaagtcagatacaccatgcagactctgtgaagggcagattctccatctccaaa
gacaatgctaagaactctctgtatctgcaaatgaacagtcagagagctgaggacatggac
gtgtatggctgtacataaggtc
>IGHV3-30-3*01
caggtgcagctggtggagtctgggggaggcgtggtccagcctgggaggtccctgaga
ctctcctgtgcagcctctggattcaccttcagtagctatgctatgcac
tgggtccgccaggctccaggcaaggggctggagtgggtggcagttatatcatatgat
ggaagcaataaatactacgcagactccgtgaagggccgattcaccatctccaga
gacaattccaagaacacgctgtatctgcaaatgaacagcctgagagctgaggacacggct
gtgtattactgtgcgagaga
>IGHV3-30-3*02
caggtgcagctggtggagtctgggggaggcgtggtccagcctgggaggtccctgaga
ctctcctgtgcagcgtctggattcaccttcagtagctatgctatgcac
tgggtccgccaggctccaggcaaggggctggagtgggtggcagttatatcatatgat
ggaagcaataaatactacgcagactccgtgaagggccgattcaccatctccaga
gacaattccaagaacacgctgtatctgcaaatgaacagcctgagagctgaggacacggct
gtgtattactgtgcgaaaga
>IGHV3-30-3*03
caggtgcagctggtggagtctgggggaggcgtggtccagcctgggaggtccctgaga
ctctcctgtgcagcctctggattcaccttcagtagctatgctatgcac
tgggtccgccaggctccaggcaaggggctggagtgggtggcagttatatcatatgat
ggaagtaataaatactacgcagactccgtgaagggccgattcaccatctccaga
gacaattccaagaacacgctgtatctgcaaatgaacagcctgagagctgaggacacggct
gtgtattactgtgcgagaga
>IGHV3-30-33*01
gaggtacagctcgtggagtccggagaggacccaagacaacctgggggatccctgaga
ctctcctgtgcagactctggattaaccttcagtagctactgaaggagc
tcggtttcccaggctccagggaaggggctggagtgagtagtagatatacagtgtgat
ggaagtcagatatgttatgcataatctttgaagagcaaattcaccatctccaaa
gaaaatgccaagaactcactgtatttgctaatgaacagtctgagagcagagggcacagct
gtgtgttactgtatgtgagg
>IGHV3-30-42*01
gaggtggagctgatagagcccacagaggacctgagacaacctgggaagttcctgaga
ctctcctgtgtagcctctagattcgccttcagtagcttctgaatgagc
ccagttcaccagtctgcaggcaaggggctggagtgagtaatagatataaaagatgat
ggaagtcagatacaccatgcagactctgtgaagggcagattctccatctccaaa
gacaatgctaagaactctctgtatctgcaaatgaacagtcagagaactgaggacatggct
gtgtatggctgtacataaggtt
>IGHV3-30-5*01
caggtgcagctggtggagtctgggggaggcgtggtccagcctgggaggtccctgaga
ctctcctgtgcagcctctggattcaccttcagtagctatggcatgcac
tgggtccgccaggctccaggcaaggggctggagtgggtggcagttatatcatatgat
ggaagtaataaatactatgcagactccgtgaagggccgattcaccatctccaga
gacaattccaagaacacgctgtatctgcaaatgaacagcctgagagctgaggacacggct
gtgtattactgtgcgaaaga
>IGHV3-30-5*02
caggtgcagctggtggagtctgggggaggcgtggtccagcctggggggtccctgaga
ctctcctgtgcagcgtctggattcaccttcagtagctatggcatgcac
tgggtccgccaggctccaggcaaggggctggagtgggtggcatttatacggtatgat
ggaagtaataaatactatgcagactccgtgaagggccgattcaccatctccaga
gacaattccaagaacacgctgtatctgcaaatgaacagcctgagagctgaggacacggct
gtgtattactgtgcgaaaga
>IGHV3-30-52*01
gaggtacagctcgtggagtccggagaggacccaagacaacctgggggatccctgaga
ctctcctgtgcagactctggattaaccttcagtagctactgaaggaac
tcggtttcccaggctccagggaaggggctggagtgagtagtagatatacagtgtgat
ggaagtcagatatgttatgcataatctttgaagagcaaattcaccatctccaaa
gaaaatgccaagaactcactgtatttgctaatgaacagtctgagagcagcgggcacagct
gtgtgttactgtatgtgagg
>IGHV3-32*01
gaggtggagctgatagagtccatagaggacctgagacaacctgggaagttcctgaga
ctctcctgtgtagcctctagattcgccttcagtagcttctgaatgagc
cgagttcaccagtctccaggcaaggggctggagtgagtaatagatataaaagatgat
ggaagtcagatacaccatgcagactctgtgaagggcagattctccatctccaaa
gacaatgctaagaactctctgtatctgcaaatgaacactcagagagctgaggacgtggcc
gtgtatggctatacataaggtc
>IGHV3-33*01
caggtgcagctggtggagtctgggggaggcgtggtccagcctgggaggtccctgaga
ctctcctgtgcagcgtctggattcaccttcagtagctatggcatgcac
tgggtccgccaggctccaggcaaggggctggagtgggtggcagttatatggtatgat
ggaagtaataaatactatgcagactccgtgaagggccgattcaccatctccaga
gacaattccaagaacacgctgtatctgcaaatgaacagcctgagagccgaggacacggct
gtgtattactgtgcgagaga
>IGHV3-33*02
caggtacagctggtggagtctgggggaggcgtggtccagcctgggaggtccctgaga
ctctcctgtgcagcgtctggattcaccttcagtagctatggcatgcac
tgggtccgccaggctccaggcaaggggctggagtgggtggcagttatatggtatgat
ggaagtaataaatactatgcagactccgcgaagggccgattcaccatctccaga
gacaattccacgaacacgctgtttctgcaaatgaacagcctgagagccgaggacacggct
gtgtattactgtgcgagaga
>IGHV3-33*03
caggtgcagctggtggagtctgggggaggcgtggtccagcctgggaggtccctgaga
ctctcctgtgcagcgtctggattcaccttcagtagctatggcatgcac
tgggtccgccaggctccaggcaaggggctggagtgggtggcagttatatggtatgat
ggaagtaataaatactatgcagactccgtgaagggccgattcaccatctccaga
gacaactccaagaacacgctgtatctgcaaatgaacagcctgagagccgaggacacggct
gtgtattactgtgcgaaaga
>IGHV3-33*04
caggtgcagctggtggagtctgggggaggcgtggtccagcctgggaggtccctgaga
ctctcctgtgcagcgtctggattcaccttcagtagctatggcatgcac
tgggtccgccaggctccaggcaaggggctagagtgggtggcagttatatggtatgac
ggaagtaataaatactatgcagactccgtgaagggccgattcaccatctccaga
gacaattccaagaacacgctgtatctgcaaatgaacagcctgagagccgaggacacggct
gtgtattactgtgcgagaga
>IGHV3-33*05
caggtgcagctggtggagtctgggggaggcgtggtccagcctgggaggtccctgaga
ctctcctgtgcagcgtctggattcaccttcagtagctatggcatgcac
tgggtccgccaggctccaggcaaggggctggagtgggtggcagttatatcatatgat
ggaagtaataaatactatgcagactccgtgaagggccgattcaccatctccaga
gacaattccaagaacacgctgtatctgcaaatgaacagcctgagagccgaggacacggct
gtgtattactgtgcgagaga
>IGHV3-33*06
caggtgcagctggtggagtctgggggaggcgtggtccagcctgggaggtccctgaga
ctctcctgtgcagcgtctggattcaccttcagtagctatggcatgcac
tgggtccgccaggctccaggcaaggggctggagtgggtggcagttatatggtatgat
ggaagtaataaatactatgcagactccgtgaagggccgattcaccatctccaga
gacaattccaagaacacgctgtatctgcaaatgaacagcctgagagccgaggacacggct
gtgtattactgtgcgaaaga
>IGHV3-33*07
caggtgcagctggtggagtctgggggacgcgtggtccagcctgggaggtccctgaga
ctctcctgtgcagcgtctggattcaccttcagtaggtatggcatgtac
tgggtccgccaggctccaggcaaggggctggagtgggtggcagttatatggtatgat
ggaagtaataaatactatgcagactccgtgaagggccgattcaccatctccaga
gacaattccaagaacacgctgtatctgcaaatgaacagcctgagagccgaggacacggct
gtgtattactgtgcgagaga
>IGHV3-33-2*01
gaggtacagctcgtggagtccggagaggacccaagacaacctgggggatccttgaga
ctctcctgtgcagactctggattaaccttcagtagctactgaatgagc
tcggtttcccaggctccagggaaggggctggagtgagtagtagatatacagtgtgat
ggaagtcagatatgttatgcccaatctgtgaagagcaaattcaccatctccaaa
gaaaatgccaagaactcactgtatttgcaaatgaacagtctgagagcagagggcacagct
gtgtgttactgtatgtgaggca
>IGHV3-35*01
gaggtgcagctggtggagtctgggggaggcttggtacagcctgggggatccctgaga
ctctcctgtgcagcctctggattcaccttcagtaacagtgacatgaac
tgggtccatcaggctccaggaaaggggctggagtgggtatcgggtgttagttggaat
ggcagtaggacgcactatgcagactctgtgaagggccgattcatcatctccaga
gacaattccaggaacaccctgtatctgcaaacgaatagcctgagggccgaggacacggct
gtgtattactgtgtgagaaa
>IGHV3-38*01
gaggtgcagctggtggagtctgggggaggcttggtacagcctagggggtccctgaga
ctctcctgtgcagcctctggattcaccgtcagtagcaatgagatgagc
tggatccgccaggctccagggaaggggctggagtgggtctcatccattagtggt
ggtagcacatactacgcagactccaggaagggcagattcaccatctccaga
gacaattccaagaacacgctgtatcttcaaatgaacaacctgagagctgagggcacggcc
gcgtattactgtgccagatata
>IGHV3-38*02
gaggtgcagctggtggagtctgggggaggcttggtacagcctagggggtccctgaga
ctctcctgtgcagcctctggattcaccgtcagtagcaatgagatgagc
tggatccgccaggctccagggaaggggctggagtgggtctcatccattagtggt
ggtagcacatactacgcagactccaggaagggcagattcaccatctccaga
gacaattccaagaacacgctgtatcttcaaatgaacaacctgagagctgagggcacggcc
gtgtattactgtgccagatata
>IGHV3-38*03
gaggtgcagctggtggagtctgggggaggcttggtacagcctagggggtccctgaga
ctctcctgtgcagcctctggattcaccgtcagtagcaatgagatgagc
tggatccgccaggctccagggaagggtctggagtgggtctcatccattagtggt
ggtagcacatactacgcagactccaggaagggcagattcaccatctccaga
gacaattccaagaacacgctgtatcttcaaatgaacaacctgagagctgagggcacggcc
gtgtattactgtgccagatata
>IGHV3-38-3*01
gaggtgcagctggtggagtctcggggagtcttggtacagcctggggggtccctgaga
ctctcctgtgcagcctctggattcaccgtcagtagcaatgagatgagc
tgggtccgccaggctccagggaagggtctggagtgggtctcatccattagtggt
ggtagcacatactacgcagactccaggaagggcagattcaccatctccaga
gacaattccaagaacacgctgcatcttcaaatgaacagcctgagagctgaggacacggct
gtgtattactgtaagaaaga
>IGHV3-41*02
gaggtgcagctggtggagtctgggggaggcttggtccagcctggggggtccctgaga
ctctcctgtgcagcctcaggattctcctttagtagctatggcatgagc
tgggtccgccaggctccagggaaggggctggactgagtggcacatatctggaatgat
ggaagtcagaaatactatgcagactctgtgaagggccgattcacaatctccaga
gacaattctaagagcatgctctatctgcaaatggacagtctgaaagctaaggacacggcc
atgtattactgtaccaga
>IGHV3-43*01
gaagtgcagctggtggagtctgggggagtcgtggtacagcctggggggtccctgaga
ctctcctgtgcagcctctggattcacctttgatgattataccatgcac
tgggtccgtcaagctccggggaagggtctggagtgggtctctcttattagttgggat
ggtggtagcacatactatgcagactctgtgaagggccgattcaccatctccaga
gacaacagcaaaaactccctgtatctgcaaatgaacagtctgagaactgaggacaccgcc
ttgtattactgtgcaaaagata
>IGHV3-43*02
gaagtgcagctggtggagtctgggggaggcgtggtacagcctggggggtccctgaga
ctctcctgtgcagcctctggattcacctttgatgattatgccatgcac
tgggtccgtcaagctccagggaagggtctggagtgggtctctcttattagtggggat
ggtggtagcacatactatgcagactctgtgaagggccgattcaccatctccaga
gacaacagcaaaaactccctgtatctgcaaatgaacagtctgagaactgaggacaccgcc
ttgtattactgtgcaaaagata
>IGHV3-43D*03
gaagtgcagctggtggagtctgggggagtcgtggtacagcctggggggtccctgaga
ctctcctgtgcagcctctggattcacctttgatgattatgccatgcac
tgggtccgtcaagctccggggaagggtctggagtgggtctctcttattagttgggat
ggtggtagcacctactatgcagactctgtgaagggtcgattcaccatctccaga
gacaacagcaaaaactccctgtatctgcaaatgaacagtctgagagctgaggacaccgcc
ttgtattactgtgcaaaagata
>IGHV3-43D*04
gaagtgcagctggtggagtctgggggagtcgtggtacagcctggggggtccctgaga
ctctcctgtgcagcctctggattcacctttgatgattatgccatgcac
tgggtccgtcaagctccggggaagggtctggagtgggtctctcttattagttgggat
ggtggtagcacatactatgcagactctgtgaagggtcgattcaccatctccaga
gacaacagcaaaaactccctgtatctgcaaatgaacagtctgagagctgaggacaccgcc
ttgtattactgtgcaaaagata
>IGHV3-47*01
gaggatcagctggtggagtctgggggaggcttggtacagcctggggggtccctgcga
ccctcctgtgcagcctctggattcgccttcagtagctatgctctgcac
tgggttcgccgggctccagggaagggtctggagtgggtatcagctattggtactggt
ggtgatacatactatgcagactccgtgatgggccgattcaccatctccaga
gacaacgccaagaagtccttgtatcttcatatgaacagcctgatagctgaggacatggct
gtgtattattgtgcaaga
>IGHV3-47*02
gaggatcagctggtggagtctgggggaggcttggtacagcctggggggtccctgaga
ccctcctgtgcagcctctggattcgccttcagtagctatgttctgcac
tgggttcgccgggctccagggaagggtccggagtgggtatcagctattggtactggt
ggtgatacatactatgcagactccgtgatgggccgattcaccatctccaga
gacaacgccaagaagtccttgtatcttcaaatgaacagcctgatagctgaggacatggct
gtgtattattgtgcaagaga
>IGHV3-48*01
gaggtgcagctggtggagtctgggggaggcttggtacagcctggggggtccctgaga
ctctcctgtgcagcctctggattcaccttcagtagctatagcatgaac
tgggtccgccaggctccagggaaggggctggagtgggtttcatacattagtagtagt
agtagtaccatatactacgcagactctgtgaagggccgattcaccatctccaga
gacaatgccaagaactcactgtatctgcaaatgaacagcctgagagccgaggacacggct
gtgtattactgtgcgagaga
>IGHV3-48*02
gaggtgcagctggtggagtctgggggaggcttggtacagcctggggggtccctgaga
ctctcctgtgcagcctctggattcaccttcagtagctatagcatgaac
tgggtccgccaggctccagggaaggggctggagtgggtttcatacattagtagtagt
agtagtaccatatactacgcagactctgtgaagggccgattcaccatctccaga
gacaatgccaagaactcactgtatctgcaaatgaacagcctgagagacgaggacacggct
gtgtattactgtgcgagaga
>IGHV3-48*03
gaggtgcagctggtggagtctgggggaggcttggtacagcctggagggtccctgaga
ctctcctgtgcagcctctggattcaccttcagtagttatgaaatgaac
tgggtccgccaggctccagggaaggggctggagtgggtttcatacattagtagtagt
ggtagtaccatatactacgcagactctgtgaagggccgattcaccatctccaga
gacaacgccaagaactcactgtatctgcaaatgaacagcctgagagccgaggacacggct
gtttattactgtgcgagaga
>IGHV3-48*04
gaggtgcagctggtggagtctgggggaggcttggtacagcctggggggtccctgaga
ctctcctgtgcagcctctggattcaccttcagtagctatagcatgaac
tgggtccgccaggctccagggaaggggctggagtgggtttcatacattagtagtagt
agtagtaccatatactacgcagactctgtgaagggccgattcaccatctccaga
gacaacgccaagaactcactgtatctgcaaatgaacagcctgagagccgaggacacggct
gtgtattactgtgcgagaga
>IGHV3-49*01
gaggtgcagctggtggagtctgggggaggcttggtacagccagggcggtccctgaga
ctctcctgtacagcttctggattcacctttggtgattatgctatgagc
tggttccgccaggctccagggaaggggctggagtgggtaggtttcattagaagcaaagct
tatggtgggacaacagaatacaccgcgtctgtgaaaggcagattcaccatctcaaga
gatggttccaaaagcatcgcctatctgcaaatgaacagcctgaaaaccgaggacacagcc
gtgtattactgtactagaga
>IGHV3-49*02
gaggtgcagctggtggagtctgggggaggcttggtacagccagggccgtccctgaga
ctctcctgtacagcttctggattcacctttgggtattatcctatgagc
tgggtccgccaggctccagggaaggggctggagtgggtaggtttcattagaagcaaagct
tatggtgggacaacagaatacgccgcgtctgtgaaaggcagattcaccatctcaaga
gatgattccaaaagcatcgcctatctgcaaatgaacagcctgaaaaccgaggacacagcc
gtgtattactgtactagaga
>IGHV3-49*03
gaggtgcagctggtggagtctgggggaggcttggtacagccagggcggtccctgaga
ctctcctgtacagcttctggattcacctttggtgattatgctatgagc
tggttccgccaggctccagggaaggggctggagtgggtaggtttcattagaagcaaagct
tatggtgggacaacagaatacgccgcgtctgtgaaaggcagattcaccatctcaaga
gatgattccaaaagcatcgcctatctgcaaatgaacagcctgaaaaccgaggacacagcc
gtgtattactgtactagaga
>IGHV3-49*04
gaggtgcagctggtggagtctgggggaggcttggtacagccagggcggtccctgaga
ctctcctgtacagcttctggattcacctttggtgattatgctatgagc
tgggtccgccaggctccagggaaggggctggagtgggtaggtttcattagaagcaaagct
tatggtgggacaacagaatacgccgcgtctgtgaaaggcagattcaccatctcaaga
gatgattccaaaagcatcgcctatctgcaaatgaacagcctgaaaaccgaggacacagcc
gtgtattactgtactagaga
>IGHV3-49*05
gaggtgcagctggtggagtctgggggaggcttggtaaagccagggcggtccctgaga
ctctcctgtacagcttctggattcacctttggtgattatgctatgagc
tggttccgccaggctccagggaaggggctggagtgggtaggtttcattagaagcaaagct
tatggtgggacaacagaatacgccgcgtctgtgaaaggcagattcaccatctcaaga
gatgattccaaaagcatcgcctatctgcaaatgaacagcctgaaaaccgaggacacagcc
gtgtattactgtactagaga
>IGHV3-52*01
gaggtgcagctggtggagtctgggtgaggcttggtacagcctggagggtccctgaga
ctctcctgtgcagcctctggattcaccttcagtagctcctggatgcac
tgggtctgccaggctccggagaaggggctggagtgggtggccgacataaagtgtgac
ggaagtgagaaatactatgtagactctgtgaagggccgattgaccatctccaga
gacaatgccaagaactccctctatctgcaagtgaacagcctgagagctgaggacatgacc
gtgtattactgtgtgagagg
>IGHV3-52*02
gaggtgcagctggtggagtctgggtgaggcttggtacagcctggagggtccctgaga
ctctcctgtgcagcctctggattcaccttcagtagctcctggatgcac
tgggtctgccaggctccggagaaggggcaggagtgggtggccgacataaagtgtgac
ggaagtgagaaatactatgtagactctgtgaagggccgattgaccatctccaga
gacaatgccaagaactccctctatctgcaagtgaacagcctgagagctgaggacatgacc
gtgtattactgtgtgaga
>IGHV3-52*03
gaggtgcagctggtcgagtctgggtgaggcttggtacagcctggagggtccctgaga
ctctcctgtgcagcctctggattcaccttcagtagctcctggatgcac
tgggtctgccaggctccggagaaggggctggagtgggtggccgacataaagtgtgac
ggaagtgagaaatactatgtagactctgtgaagggccgattgaccatctccaga
gacaatgccaagaactccctctatctgcaagtgaacagcctgagagctgaggacatgacc
gtgtattactgtgtgaga
>IGHV3-53*01
gaggtgcagctggtggagtctggaggaggcttgatccagcctggggggtccctgaga
ctctcctgtgcagcctctgggttcaccgtcagtagcaactacatgagc
tgggtccgccaggctccagggaaggggctggagtgggtctcagttatttatagcggt
ggtagcacatactacgcagactccgtgaagggccgattcaccatctccaga
gacaattccaagaacacgctgtatcttcaaatgaacagcctgagagccgaggacacggcc
gtgtattactgtgcgagaga
>IGHV3-53*02
gaggtgcagctggtggagactggaggaggcttgatccagcctggggggtccctgaga
ctctcctgtgcagcctctgggttcaccgtcagtagcaactacatgagc
tgggtccgccaggctccagggaaggggctggagtgggtctcagttatttatagcggt
ggtagcacatactacgcagactccgtgaagggccgattcaccatctccaga
gacaattccaagaacacgctgtatcttcaaatgaacagcctgagagccgaggacacggcc
gtgtattactgtgcgagaga
>IGHV3-53*03
gaggtgcagctggtggagtctggaggaggcttgatccagcctggggggtccctgaga
ctctcctgtgcagcctctgggttcaccgtcagtagcaactacatgagc
tgggtccgccagcctccagggaaggggctggagtgggtctcagttatttatagcggt
ggtagcacatactacgcagactctgtgaagggccgattcaccatctccaga
gacaattccaagaacacgctgtatcttcaaatgaacagcctgagagccgaggacacggcc
gtgtattactgtgctaggga
>IGHV3-53*04
gaggtgcagctggtggagtctggaggaggcttggtccagcctggggggtccctgaga
ctctcctgtgcagcctctgggttcaccgtcagtagcaactacatgagc
tgggtccgccaggctccagggaaggggctggagtgggtctcagttatttatagcggt
ggtagcacatactacgcagactccgtgaagggccgattcaccatctccaga
cacaattccaagaacacgctgtatcttcaaatgaacagcctgagagctgaggacacggcc
gtgtattactgtgcgagaga
>IGHV3-53*05
gaggtgcagctggtggagactggaggaggcttgatccagcctggggggtccctgaga
ctctcctgtgcagcctctgggttcaccgtcagtagcaactacatgagc
tgggtccgccaggctccagggaaggggctggagtgggtctcagttatttatagcggt
ggtagcacatactacgcagactccgtgaagggccgattcaccatctccaga
gacaattccaagaacacgctgtatcttcaaatgaacagcctgagagctgaggacacggcc
gtgtattactgtgcgagaga
>IGHV3-54*01
gaggtacagctggtggagtctgaagaaaaccaaagacaacttgggggatccctgaga
ctctcctgtgcagactctggattaaccttcagtagctactgaatgagc
tcagattcccaagctccagggaaggggctggagtgagtagtagatatatagtaggat
agaagtcagctatgttatgcacaatctgtgaagagcagattcaccatctccaaa
gaaaatgccaagaactcactctgtttgcaaatgaacagtctgagagcagagggcacggcc
gtgtattactgtatgtgagt
>IGHV3-54*02
gaggtacagctggtggagtctgaagaaaaccaaagacaacttgggggatccctgaga
ctctcctgtgcagactctggattaaccttcagtagctactgaatgagc
tcagattcccaggctccagggaaggggctggagtgagtagtagatatatagtacgat
agaagtcagatatgttatgcacaatctgtgaagagcagattcaccatctccaaa
gaaaatgccaagaactcactccgtttgcaaatgaacagtctgagagcagagggcacggcc
gtgtattactgtatgtgagg
>IGHV3-54*04
gaggtacagctggtggagtctgaagaaaaccaaagacaacttgggggatccctgaga
ctctcctgtgcagactctggattaaccttcagtagctactgaatgagc
tcagattcccaggctccagggaaggggctggagtgagtagtagatatatagtaggat
agaagtcagctatgttatgcacaatctgtgaagagcagattcaccatctccaaa
gaaaatgccaagaactcactctgtttgcaaatgaacagtctgagagcagagggcacggcc
gtgtattactgtatgtgagt
>IGHV3-62*01
gaggtgcagctggtggagtctggggaaggcttggtccagcctggggggtccctgaga
ctctcctgtgcagcctctggattcaccttcagtagctctgctatgcac
tgggtccgccaggctccaagaaagggtttgtagtgggtctcagttattagtacaagt
ggtgataccgtactctacacagactctgtgaagggccgattcaccatctccaga
gacaatgcccagaattcactgtctctgcaaatgaacagcctgagagccgagggcacagtt
gtgtactactgtgtgaaaga
>IGHV3-62*03
gaggtgcagctggtggagtctggggaaggcttggtccagcctggggggtccctgaga
ctctcctgtgcagcctctggattcaccttcagtagctctgctatgcac
tgggtccgccaggctccaagaaagggtttgtagtgggtctcagttattagtacaagt
ggtgataccgtactctacacagactctgtgaagggccgattcaccatctccaga
gacaatgcccagaattcactgtatctgcaaatgaacagcctgagagccgacgacatggct
gtgtattactgtgtgaaaga
>IGHV3-62*04
gaggtgcagctggtgaagtctggaggaggcttggtacagcctggggggtccctgaga
ctctcctgtgcagcctctggattcaccttcagtagctctgctatgcac
tgggtccgccaggctccaagaaagggtttggagtgggtctcagttattagtacaagt
ggtgataccgtactctacacagactctgtgaagggccgattcaccatctccaga
gacaatgcccagaattcactgtctctgcaaatgaacagcctgagagccgaggacatggct
gtgtattactgtgtgaaaga
>IGHV3-63*01
gaggtggagctgatagagtccatagagggcctgagacaacttgggaagttcctgaga
ctctcctgtgtagcctctggattcaccttcagtagctactgaatgagc
tgggtcaatgagactctagggaaggggctggagggagtaatagatgtaaaatatgat
ggaagtcagatataccatgcagactctgtgaagggcagattcaccatctccaaa
gacaatgctaagaactcaccgtatctccaaacgaacagtctgagagctgaggacatgacc
atgcatggctgtacataaggtt
>IGHV3-63*02
gaggtggagctgatagagtccatagagggcctgagacaacttgggaagttcctgaga
ctctcctgtgtagcctctggattcaccttcagtagctactgaatgagc
tgggtcaatgagactctagggaaggggctggagggagtaatagatgtaaaatatgat
ggaagtcagatataccatgcagactctgtgaagggcagattcaccatctccaaa
gacaatgctaagaactcaccgtatctgcaaacgaacagtctgagagctgaggacatgacc
atgcatggctgtacataa
>IGHV3-64*01
gaggtgcagctggtggagtctgggggaggcttggtccagcctggggggtccctgaga
ctctcctgtgcagcctctggattcaccttcagtagctatgctatgcac
tgggtccgccaggctccagggaagggactggaatatgtttcagctattagtagtaat
gggggtagcacatattatgcaaactctgtgaagggcagattcaccatctccaga
gacaattccaagaacacgctgtatcttcaaatgggcagcctgagagctgaggacatggct
gtgtattactgtgcgagaga
>IGHV3-64*02
gaggtgcagctggtggagtctggggaaggcttggtccagcctggggggtccctgaga
ctctcctgtgcagcctctggattcaccttcagtagctatgctatgcac
tgggtccgccaggctccagggaagggactggaatatgtttcagctattagtagtaat
gggggtagcacatattatgcagactctgtgaagggcagattcaccatctccaga
gacaattccaagaacacgctgtatcttcaaatgggcagcctgagagctgaggacatggct
gtgtattactgtgcgagaga
>IGHV3-64*03
gaggtgcagctggtggagtctgggggaggcttggtccagcctggggggtccctgaga
ctctcctgttcagcctctggattcaccttcagtagctatgctatgcac
tgggtccgccaggctccagggaagggactggaatatgtttcagctattagtagtaat
gggggtagcacatactacgcagactcagtgaagggcagattcaccatctccaga
gacaattccaagaacacgctgtatgtccaaatgagcagtctgagagctgaggacacggct
gtgtattactgtgtgaaaga
>IGHV3-64*04
caggtgcagctggtggagtctgggggaggcttggtccagcctggggggtccctgaga
ctctcctgttcagcctctggattcaccttcagtagctatgctatgcac
tgggtccgccaggctccagggaagggactggaatatgtttcagctattagtagtaat
gggggtagcacatactacgcagactcagtgaagggcagattcaccatctccaga
gacaattccaagaacacgctgtatctgcaaatgaacagcctgagagctgaggacacggct
gtgtattactgtgcgagaga
>IGHV3-64*05
gaggtgcagctggtggagtctgggggaggcttggtccagcctggggggtccctgaga
ctctcctgttcagcctctggattcaccttcagtagctatgctatgcac
tgggtccgccaggctccagggaagggactggaatatgtttcagctattagtagtaat
gggggtagcacatactacgcagactcagtgaagggcagattcaccatctccaga
gacaattccaagaacacgctgtatgttcaaatgagcagtctgagagctgaggacacggct
gtgtattactgtgtgaaaga
>IGHV3-64*07
gaggtgcagctggtggagtctgggggaggcttggtccagcctggggggtccctgaga
ctctcctgtgcagcctctggattcaccttcagtagctatgctatgcac
tgggtccgccaggctccagggaagggactggaatatgtttcagctattagtagtaat
gggggtagcacatattatgcagactctgtgaagggcagattcaccatctccaga
gacaattccaagaacacgctgtatcttcaaatgggcagcctgagagctgaggacatggct
gtgtattactgtgcgagaga
>IGHV3-64D*06
gaggtgcagctggtggagtctgggggaggcttggtccagcctggggggtccctgaga
ctctcctgttcagcctctggattcaccttcagtagctatgctatgcac
tgggtccgccaggctccagggaagggactggaatatgtttcagctattagtagtaat
gggggtagcacatactacgcagactccgtgaagggcagattcaccatctccaga
gacaattccaagaacacgctgtatcttcaaatgagcagtctgagagctgaggacacggct
gtgtattactgtgtgaaaga
>IGHV3-66*01
gaggtgcagctggtggagtctgggggaggcttggtccagcctggggggtccctgaga
ctctcctgtgcagcctctggattcaccgtcagtagcaactacatgagc
tgggtccgccaggctccagggaaggggctggagtgggtctcagttatttatagcggt
ggtagcacatactacgcagactccgtgaagggcagattcaccatctccaga
gacaattccaagaacacgctgtatcttcaaatgaacagcctgagagccgaggacacggct
gtgtattactgtgcgagaga
>IGHV3-66*02
gaggtgcagctggtggagtctgggggaggcttggtccagcctggggggtccctgaga
ctctcctgtgcagcctctggattcaccgtcagtagcaactacatgagc
tgggtccgccaggctccagggaaggggctggagtgggtctcagttatttatagcggt
ggtagcacatactacgcagactccgtgaagggccgattcaccatctccaga
gacaattccaagaacacgctgtatcttcaaatgaacagcctgagagctgaggacacggct
gtgtattactgtgcgaga
>IGHV3-66*03
gaggtgcagctggtggagtctggaggaggcttgatccagcctggggggtccctgaga
ctctcctgtgcagcctctgggttcaccgtcagtagcaactacatgagc
tgggtccgccaggctccagggaaggggctggagtgggtctcagttatttatagctgt
ggtagcacatactacgcagactccgtgaagggccgattcaccatctccaga
gacaattccaagaacacgctgtatcttcaaatgaacagcctgagagctgaggacacggct
gtgtattactgtgcgagaga
>IGHV3-66*04
gaggtgcagctggtggagtctgggggaggcttggtccagcctggggggtccctgaga
ctctcctgtgcagcctctggattcaccgtcagtagcaactacatgagc
tgggtccgccaggctccagggaaggggctggagtgggtctcagttatttatagcggt
ggtagcacatactacgcagactccgtgaagggcagattcaccatctccaga
gacaattccaagaacacgctgtatcttcaaatgaacagcctgagagccgaggacacggct
gtgtattactgtgcgagaca
>IGHV3-69-1*01
gaggtgcagctggtggagtctgggggaggcttggtaaagcctggggggtccctgaga
ctctcctgtgcagcctctggattcaccttcagtgactactacatgaac
tgggtccgccaggctccagggaaggggctggagtgggtctcatccattagtagtagt
agtaccatatactacgcagactctgtgaagggccgattcaccatctccaga
gacaacgccaagaactcactgtatctgcaaatgaacagcctgagagccgaggacacggct
gtgtattactgtgcgagaga
>IGHV3-69-1*02
gaggtgcagctggtggagtctgggggaggcttggtaaagcctggggggtccctgaga
ctctcctgtgcagcctctggattcaccttcagtgactactacatgaac
tgggtccgccaggctccagggaaggggctggagtgggtctcatccattagtagtagt
agtaccatatactacgcagactctgtgaagggccgattcaccatctccaga
gacaacgccaagaactcactgtatctgcaaatgaacagcctgagagccgaggacacggct
gtttattactgtgcgagaga
>IGHV3-7*01
gaggtgcagctggtggagtctgggggaggcttggtccagcctggggggtccctgaga
ctctcctgtgcagcctctggattcacctttagtagctattggatgagc
tgggtccgccaggctccagggaaggggctggagtgggtggccaacataaagcaagat
ggaagtgagaaatactatgtggactctgtgaagggccgattcaccatctccaga
gacaacgccaagaactcactgtatctgcaaatgaacagcctgagagccgaggacacggct
gtgtattactgtgcgagaga
>IGHV3-7*02
gaggtgcagctggtggagtctgggggaggcttggtccagcctggggggtccctgaga
ctctcctgtgcagcctctggattcacctttagtagctattggatgagc
tgggtccgccaggctccagggaaagggctggagtgggtggccaacataaagcaagat
ggaagtgagaaatactatgtggactctgtgaagggccgattcaccatctccaga
gacaacgccaagaactcactgtatctgcaaatgaacagcctgagagccgaggacacggct
gtgtattactgtgcgaga
>IGHV3-7*03
gaggtgcagctggtggagtctgggggaggcttggtccagcctggggggtccctgaga
ctctcctgtgcagcctctggattcacctttagtagctattggatgagc
tgggtccgccaggctccagggaaggggctggagtgggtggccaacataaagcaagat
ggaagtgagaaatactatgtggactctgtgaagggccgattcaccatctccaga
gacaacgccaagaactcactgtatctgcaaatgaacagcctgagagccgaggacacggcc
gtgtattactgtgcgagaga
>IGHV3-7*04
gaggtgcagctggtggagtctgggggaggcttggtccagcctggggggtccctgaga
ctctcctgtgcagcctctggattcacctttagtagctattggatgagc
tgggtccgccaggctccagggaaagggctggagtgggtggccaacataaagcaagat
ggaagtgagaaatactatgtggactctgtgaagggccgattcaccatctccaga
gacaacgccaagaactcactgtatctgcaaatgaacagcctgagagccgaggacacggct
gtgtattactgtgcgaggga
>IGHV3-71*01
gaggtgcagctggtggagtccgggggaggcttggtccagcctggggggtccctgaga
ctctcctgtgcagcctctggattcaccttcagtgactactacatgagc
tgggtccgccaggctcccgggaaggggctggagtgggtaggtttcattagaaacaaagct
aatggtgggacaacagaatagaccacgtctgtgaaaggcagattcacaatctcaaga
gatgattccaaaagcatcacctatctgcaaatgaacagcctgagagccgaggacacggcc
gtgtattactgtgcgagaga
>IGHV3-71*02
gaggtgcagctggtggagtctgggggaggcttggtccagcctggggggtccctgaga
ctctcctgtgcagcctctggattcaccttcagtgactactacatgagc
tgggtccgccaggctcccgggaaggggctggagtgggtaggtttcattagaaacaaagct
aatggtgggacaacagaatagaccacgtctgtgaaaggcagattcacaatctcaaga
gatgattccaaaagcatcacctatctgcaaatgaacagcctgagagccgaggacatggct
gtgtattactgtgcgagaga
>IGHV3-71*03
gaggtgcagctggtggagtctgggggaggcttggtccagcctggggggtccctgaga
ctctcctgtgcagcctctggtttcaccttcagtgactactacatgagc
tgggtccgccaggctcccgggaaggggctggagtgggtaggtttcattagaaacaaagct
aatggtgggacaacagaatagaccacgtctgtgaaaggcagattcacaatctcaaga
gatgattccaaaagcatcacctatctgcaaatgaacagcctgagagccgaggacacggct
gtgtattactgtgcgagaga
>IGHV3-71*04
gaggtgcagctggtggagtctgggggaggcttggtccagcctggggggtccctgaga
ctctcctgtgcagcctctggattcaccttcagtgactactacatgagc
tgggtccgccaggctcccgggaaggggctggagtgggtaggtttcattagaaacaaagct
aatggtgggacaacagaatagaccacgtctgtgaaaggcagattcacaatctcaaga
gatgattccaaaagcatcacctatctgcaaatgaacagcctgagagccgaggacacggcc
gtgtattactgtgcgagaga
>IGHV3-72*01
gaggtgcagctggtggagtctgggggaggcttggtccagcctggagggtccctgaga
ctctcctgtgcagcctctggattcaccttcagtgaccactacatggac
tgggtccgccaggctccagggaaggggctggagtgggttggccgtactagaaacaaagct
aacagttacaccacagaatacgccgcgtctgtgaaaggcagattcaccatctcaaga
gatgattcaaagaactcactgtatctgcaaatgaacagcctgaaaaccgaggacacggcc
gtgtattactgtgctagaga
>IGHV3-72*02

accttcagtgaccactacatggac
tgggtccgccaggctccagggaaggggctggagtgggttggccgtactagaaacaaagct
aacagctacaccacagaatacgccgcgtctgtgaaaggcagattcaccatctcaaga
gatgattcaaagaactcactgtat
>IGHV3-73*01
gaggtgcagctggtggagtctgggggaggcttggtccagcctggggggtccctgaaa
ctctcctgtgcagcctctgggttcaccttcagtggctctgctatgcac
tgggtccgccaggcttccgggaaagggctggagtgggttggccgtattagaagcaaagct
aacagttacgcgacagcatatgctgcgtcggtgaaaggcaggttcaccatctccaga
gatgattcaaagaacacggcgtatctgcaaatgaacagcctgaaaaccgaggacacggcc
gtgtattactgtactagaca
>IGHV3-73*02
gaggtgcagctggtggagtccgggggaggcttggtccagcctggggggtccctgaaa
ctctcctgtgcagcctctgggttcaccttcagtggctctgctatgcac
tgggtccgccaggcttccgggaaagggctggagtgggttggccgtattagaagcaaagct
aacagttacgcgacagcatatgctgcgtcggtgaaaggcaggttcaccatctccaga
gatgattcaaagaacacggcgtatctgcaaatgaacagcctgaaaaccgaggacacggcc
gtgtattactgtactagaca
>IGHV3-74*01
gaggtgcagctggtggagtccgggggaggcttagttcagcctggggggtccctgaga
ctctcctgtgcagcctctggattcaccttcagtagctactggatgcac
tgggtccgccaagctccagggaaggggctggtgtgggtctcacgtattaatagtgat
gggagtagcacaagctacgcggactccgtgaagggccgattcaccatctccaga
gacaacgccaagaacacgctgtatctgcaaatgaacagtctgagagccgaggacacggct
gtgtattactgtgcaagaga
>IGHV3-74*02
gaggtgcagctggtggagtctgggggaggcttagttcagcctggggggtccctgaga
ctctcctgtgcagcctctggattcaccttcagtagctactggatgcac
tgggtccgccaagctccagggaaggggctggtgtgggtctcacgtattaatagtgat
gggagtagcacaagctacgcggactccgtgaagggccgattcaccatctccaga
gacaacgccaagaacacgctgtatctgcaaatgaacagtctgagagccgaggacacggct
gtgtattactgtgcaaga
>IGHV3-74*03
gaggtgcagctggtggagtccgggggaggcttagttcagcctggggggtccctgaga
ctctcctgtgcagcctctggattcaccttcagtagctactggatgcac
tgggtccgccaagctccagggaaggggctggtgtgggtctcacgtattaatagtgat
gggagtagcacaacgtacgcggactccgtgaagggccgattcaccatctccaga
gacaacgccaagaacacgctgtatctgcaaatgaacagtctgagagccgaggacacggct
gtgtattactgtgcaagaga
>IGHV3-9*01
gaagtgcagctggtggagtctgggggaggcttggtacagcctggcaggtccctgaga
ctctcctgtgcagcctctggattcacctttgatgattatgccatgcac
tgggtccggcaagctccagggaagggcctggagtgggtctcaggtattagttggaat
agtggtagcataggctatgcggactctgtgaagggccgattcaccatctccaga
gacaacgccaagaactccctgtatctgcaaatgaacagtctgagagctgaggacacggcc
ttgtattactgtgcaaaagata
>IGHV3-9*02
gaagtgcagctggtggagtctgggggaggcttggtacagcctggcaggtccctgaga
ctctcctgtgcagcctctggattcacctctgatgattatgccatgcac
tgggtccggcaagctccagggaagggcctggagtgggtctcaggtattagttggaat
agtggtagcataggctatgcggactctgtgaagggccgattcaccatctccaga
gacaacgccaagaactccctgtatctgcaaatgaacagtctgagagctgaggacacggcc
ttgtattactgtgcaaaagata
>IGHV3-9*03
gaagtgcagctggtggagtctgggggaggcttggtacagcctggcaggtccctgaga
ctctcctgtgcagcctctggattcacctttgatgattatgccatgcac
tgggtccggcaagctccagggaagggcctggagtgggtctcaggtattagttggaat
agtggtagcataggctatgcggactctgtgaagggccgattcaccatctccaga
gacaacgccaagaactccctgtatctgcaaatgaacagtctgagagctgaggacatggcc
ttgtattactgtgcaaaagata
>IGHV3-NL1*01
caggtgcagctggtggagtctgggggaggcgtggtccagcctggggggtccctgaga
ctctcctgtgcagcgtctggattcaccttcagtagctatggcatgcac
tgggtccgccaggctccaggcaaggggctggagtgggtctcagttatttatagcggt
ggtagtagcacatactatgcagactccgtgaagggccgattcaccatctccaga
gacaattccaagaacacgctgtatctgcaaatgaacagcctgagagctgaggacacggct
gtgtattactgtgcgaaaga
>IGHV3/OR15-7*01
gaggtgcagctggtggagtctgggggaggcttggtccagcctgggggttctctgaga
ctctcatgtgcagcctctggattcaccttcagtgaccactacatgagc
tgggtccgccaggctcaagggaaagggctagagttggtaggtttaataagaaacaaagct
aacagttacacgacagaatatgctgcgtctgtgaaaggcagacttaccatctcaaga
gaggattcaaagaacacgatgtatctgcaaatgagcaacctgaaaaccgaggacttggcc
gtgtattactgtgctaga
>IGHV3/OR15-7*02
gaggtgcagctgttggagtctgggggaggcttggtccagcctgggggttctctgaga
ctctcatgtgctgcctctggattcaccttcagtgaccactacatgagc
tgggtccgccaggctcaagggaaagggctagagttggtaggtttaataagaaacaaagct
aacagttacacgacagaatatgctgcgtctgtgaaaggcagacttaccatctcaaga
gaggattcaaagaacacgctgtatctgcaaatgagcagcctgaaaaccgaggacttggcc
gtgtattactgtgctaga
>IGHV3/OR15-7*03
gaggtgcagctggtggagtctgggggaggcttggtccagcctgggggttctctgaga
ctctcatgtgcagcctctggattcaccttcagtgaccactacatgagc
tgggtccgccaggctcaagggaaagggctagagttggtaggtttaataagaaacaaagct
aacagttacacgacagaatatgctgcgtctgtgaaaggcagacttaccatctcaaga
gaggattcaaagaacacgctgtatctgcaaatgagcagcctgaaaaccgaggacttggcc
gtgtattactgtgctaga
>IGHV3/OR15-7*05
gaggtgcagctggtggagtctgggggaggcttggtccagcctgggggttctctgaga
ctctcatgtgcagcctctggattcaccttcagtgaccactacatgagc
tgggtccgccaggctcaagggaaagggctagagttggtaggtttaataagaaacaaagct
aacagttacacgacagaatatgctgcgtctgtgaaaggcagacttaccatctcaaga
gaggattcaaagaacacgctgtatctgcaaatgagcaacctgaaaaccgaggacttggcc
gtgtattactgtgctagaga
>IGHV3/OR16-10*01
gaggttcagctggtgcagtctgggggaggcttggtacatcctggggggtccctgaga
ctctcctgtgcaggctctggattcaccttcagtagctatgctatgcac
tgggttcgccaggctccaggaaaaggtctggagtgggtatcagctattggtactggt
ggtggcacatactatgcagactccgtgaagggccgattcaccatctccaga
gacaatgccaagaactccttgtatcttcaaatgaacagcctgagagccgaggacatggct
gtgtattactgtgcaaga
>IGHV3/OR16-10*02
gaggttcagctggtgcagtctgggggaggcttggtacagcctggggggtccctgaga
ctctcctgtgcaggctctggattcaccttcagtagctatgctatgcac
tgggttcgccaggctccaggaaaaggtctggagtgggtatcagctattggtactggt
ggtggcacatactatgcagactccgtgaagggccgattcaccatctccaga
gacaatgccaagaactccttgtatcttcaaatgaacagcctgagagccgaggacatggct
gtgtattactgtgcaaga
>IGHV3/OR16-10*03
gaggtgcagctggtggagtctgggggaggcttggtacagcctggggggtccctgaga
ctctcctgtgcaggctctggattcaccttcagtagctatgctatgcac
tgggttcgccaggctccaggaaaaggtctggagtgggtatcagctattggtactggt
ggtggcacatactatgcagactccgtgaagggccgattcaccatctccaga
gacaatgccaagaactccttgtatcttcaaatgaacagcctgagagccgaggacatggct
gtgtattactgtgcaagaga
>IGHV3/OR16-12*01
gaggtgcagctggtagagtctgggagaggcttggcccagcctggggggtacctaaaa
ctctccggtgcagcctctggattcaccgtcggtagctggtacatgagc
tggatccaccaggctccagggaagggtctggagtgggtctcatacattagtagtagt
ggttgtagcacaaactacgcagactctgtgaagggcagattcaccatctccaca
gacaactcaaagaacacgctctacctgcaaatgaacagcctgagagtggaggacacggcc
gtgtattactgtgcaaga
>IGHV3/OR16-13*01
gaggtgcagctggtggagtctgggggaggcttagtacagcctggagggtccctgaga
ctctcctgtgcagcctctggattcaccttcagtagctactggatgcac
tgggtccgccaagctccagggaaggggctggtgtgggtctcacgtattaatagtgat
gggagtagcacaagctacgcagactccatgaagggccaattcaccatctccaga
gacaatgctaagaacacgctgtatctgcaaatgaacagtctgagagctgaggacatggct
gtgtattactgtactaga
>IGHV3/OR16-14*01
gaggtgcagctggaggagtctgggggaggcttagtacagcctggagggtccctgaga
ctctcctgtgcagcctctggattcaccttcagtagctactggatgcac
tgggtccgccaatctccagggaaggggctggtgtgagtctcacgtattaatagtgat
gggagtagcacaagctacgcagactccttgaagggccaattcaccatctccaga
gacaatgctaagaacacgctgtatctgcaaatgaacagtctgagagctgaggacatggct
gtgtattactgtactaga
>IGHV3/OR16-15*01
gaagtgcagctggtggagtctgggggaggcttggtccagcctggggggtccctgaga
ctctcctgtgcagcctctgtattcaccttcagtaacagtgacataaac
tgggtcctctaggctccaggaaaggggctggagtgggtctcgggtattagttggaat
ggcggtaagacgcactatgtggactccgtgaagggccaattttccatctccaga
gacaattccagcaagtccctgtatctgcaaaagaacagacagagagccaaggacatggcc
gtgtattactgtgtgagaaa
>IGHV3/OR16-15*02
gaggtgcagctggtggagtctgggggaggcttggtccagcctggggggtccctgaga
cactcctgtgcagcctctggattcaccttcagtaacagtgacatgaac
tgggtcctctaggctccaggaaaggggctggagtgggtctcgggtattagttggaat
ggcggtaagacgcactatgtggactccgtgaagggccaatttaccatctccaga
gacaattccagcaagtccctgtatctgcaaaagaacagacagagagccaaagacatggcc
gtgtattactgtgtgaga
>IGHV3/OR16-16*01
gaggtgcagctggtggagtctgggggaggcttggtccagcctggggggtccctgaga
cactcctgtgcagcctctggattcaccttcagtaacagtgacatgaac
tgggtcctctaggctccaggaaaggggctggagtgggtctcggatattagttggaat
ggcggtaagacgcactatgtggactccgtgaagggccaatttaccatctccaga
gacaattccagcaagtccctgtatctgcaaaagaacagacagagagccaaggacatggcc
gtgtattactgtgtgaga
>IGHV3/OR16-6*02
gaggtgcagctggtggagtctgcgggaggccttggtacagcctgggggtcccttaga
ctctcctgtgcagcctctggattcacttgcagtaacgcctggatgagc
tgggtccgccaggctccagggaaggggctggagtgggttggctgtattaaaagcaaagct
aatggtgggacaacagactacgctgcacctgtgaaaggcagattcaccatctcaaga
gatgattcaaaaaacacgctgtatctgcaaatgatcagcctgaaaaccgaggacacggcc
gtgtattactgtaccacagg
>IGHV3/OR16-8*01
gaggtgcagctggtggagtctgggggaggcttggtacagcctggggggtccctgaga
ctgtcctgtccagcctctggattcaccttcagtaaccactacatgagc
tgggtccgccaggctccagggaagggactggagtgggtttcatacattagtggtgat
agtggttacacaaactacgcagactctgtgaagggccgattcaccatctccagg
gacaacgccaataactcaccgtatctgcaaatgaacagcctgagagctgaggacacggct
gtgtattactgtgtgaaa
>IGHV3/OR16-8*02
gaggtgcagctggtggagtctgggggaggcttggtacagcctggggggtccctgaga
ctgtcctgtccagactctggattcaccttcagtaaccactacatgagc
tgggtccgccaggctccagggaagggactggagtggatttcatacattagtggtgat
agtggttacacaaactacgcagactctgtgaagggccgattcaccatctccagg
gacaacgccaataactcaccgtatctgcaaatgaacagcttgagagctgaggacacggct
gtgtattactgtgtgaaaca
>IGHV3/OR16-9*01
gaggtgcagctggtggagtctggaggaggcttggtacagcctggggggtccctgaga
ctctcctgtgcagcctctggattcaccttcagtaaccactacacgagc
tgggtccgccaggctccagggaagggactggagtgggtttcatacagtagtggtaat
agtggttacacaaactacgcagactctgtgaaaggccgattcaccatctccagg
gacaacgccaagaactcactgtatctgcaaatgaacagcctgagagccgaggacacggct
gtgtattactgtgtgaaa
>IGHV4-28*01
caggtgcagctgcaggagtcgggcccaggactggtgaagccttcggacaccctgtcc
ctcacctgcgctgtctctggttactccatcagcagtagtaactggtggggc
tggatccggcagcccccagggaagggactggagtggattgggtacatctattatagt
gggagcacctactacaacccgtccctcaagagtcgagtcaccatgtcagta
gacacgtccaagaaccagttctccctgaagctgagctctgtgaccgccgtggacacggcc
gtgtattactgtgcgagaaa
>IGHV4-28*02
caggtgcagctgcaggagtcgggcccaggactggtgaagccttcacagaccctgtcc
ctcacctgcgctgtctctggttactccatcagcagtagtaactggtggggc
tggatccggcagcccccagggaagggactggagtggattgggtacatctattatagt
gggagcatctactacaacccgtccctcaagagtcgagtcaccatgtcagta
gacacgtccaagaaccagttctccctgaagctgagctctgtgaccgccgtggacacggcc
gtgtattactgtgcgagaaa
>IGHV4-28*03
caggtgcagctgcaggagtcgggcccaggactggtgaagccttcggacaccctgtcc
ctcacctgcgctgtctctggttactccatcagcagtagtaactggtggggc
tggatccggcagcccccagggaagggactggagtggattgggtacatctattatagt
gggagcacctactacaacccgtccctcaagagtcgagtcaccatgtcagta
gacacgtccaagaaccagttctccctgaagctgagctctgtgaccgccgtggacacggcc
gtgtattactgtgcgagaga
>IGHV4-28*04
caggtgcagctgcaggagtcgggcccaggactggtgaagccttcggacaccctgtcc
ctcacctgcgctgtctctggttactccatcagcagtagtaactggtggggc
tggatccggcagcccccagggaagggactggagtggattgggtacatctattatagt
gggagcacctactacaacccgtccctcaagagtcgagtcaccatgtcagta
gacacgtccaagaaccagttctccctgaagctgagctctgtgaccgccgtggacaccggc
gtgtattactgtgcgaga
>IGHV4-28*05
caggtgcagctgcaggagtcgggcccaggactggtgaagccttcggacaccctgtcc
ctcacctgcgctgtctctggttactccatcagcagtagtaactggtggggc
tggatccggcagcccccagggaagggactggagtggattgggtacatctattatagt
gggagcatctactacaacccgtccctcaagagtcgagtcaccatgtcagta
gacacgtccaagaaccagttctccctgaagctgagctctgtgaccgccgtggacacggcc
gtgtattactgtgcgagaaa
>IGHV4-28*06
caggtgcagctacaggagtcgggcccaggactggtgaagccttcggacaccctgtcc
ctcacctgcgctgtctctggttactccatcagcagtagtaactggtggggc
tggatccggcagcccccagggaagggactggagtggattgggtacatctattatagt
gggagcaccaactacaacccgtccctcaagagtcgagtcaccatgtcagta
gacacgtccaagaaccagttctccctgaagctgagctctgtgaccgccttggacacggcc
gtgtattactgtgcgagaaa
>IGHV4-28*07
caggtacagctgcaggagtcgggcccaggactggtgaagccttcggacaccctgtcc
ctcacctgcgctgtctctggttactccatcagcagtagtaactggtggggc
tggatccggcagcccccagggaagggactggagtggattgggtacatctattatagt
gggagcacctactacaacccgtccctcaagagtcgagtcaccatgtcagta
gacacgtccaagaaccagttctccctgaagctgagctctgtgaccgccgtggacacggcc
gtgtattactgtgcgagaaa
>IGHV4-30-2*01
cagctgcagctgcaggagtccggctcaggactggtgaagccttcacagaccctgtcc
ctcacctgcgctgtctctggtggctccatcagcagtggtggttactcctggagc
tggatccggcagccaccagggaagggcctggagtggattgggtacatctatcatagt
gggagcacctactacaacccgtccctcaagagtcgagtcaccatatcagta
gacaggtccaagaaccagttctccctgaagctgagctctgtgaccgccgcggacacggcc
gtgtattactgtgccagaga
>IGHV4-30-2*02
cagctgcagctgcaggagtccggctcaggactggtgaagccttcacagaccctgtcc
ctcacctgcgctgtctctggtggctccatcagcagtggtggttactcctggagc
tggatccggcagccaccagggaagggcctggagtggattgggtacatctatcatagt
gggagcacctactacaacccgtccctcaagagtcgagtcaccatatcagta
gacaggtccaagaaccagttctccctgaagctgagctctgtgaccgctgcggacacggcc
gtgtattactgtgcg
>IGHV4-30-2*03
cagctgcagctgcaggagtccggctcaggactggtgaagccttcacagaccctgtcc
ctcacctgcgctgtctctggtggctccatcagcagtggtggttactcctggagc
tggatccggcagccaccagggaagggcctggagtggattgggagtatctattatagt
gggagcacctactacaacccgtccctcaagagtcgagtcaccatatccgta
gacacgtccaagaaccagttctccctgaagctgagctctgtgaccgctgcagacacggct
gtgtattactgtgcgagaca
>IGHV4-30-2*04

tctggtggctccatcagcagtggtggttactcctggagc
tggatccggcagccaccagggaagggcctggagtggattgggtacatctatcatagt
gggagcacctactacaacccgtccctcaagagtcgagtcaccatatcagta
gacacgtccaagaaccagttctccctgaagctgagctctgtgaccgccgcagacacggcc
gtgtattactgtgcgagaga
>IGHV4-30-2*05
cagctgcagctgcaggagtccggctcaggactggtgaagccttcacagaccctgtcc
ctcacctgcgctgtctctggtggctccatcagcagtggtggttactcctggagc
tggatccggcagccaccagggaagggcctggagtggattgggtacatctatcatagt
gggagcacctactacaacccgtccctcaagagtcgagttaccatatcagta
gacacgtccaagaaccagttctccctgaagctgagctctgtgactgccgcagacacggcc
gtgtattactgtgccagaga
>IGHV4-30-2*06
cagctgcagctgcaggagtccggctcaggactggtgaagccttcacagaccctgtcc
ctcacctgcgctgtctctggtggctccatcagcagtggtggttactcctggagc
tggatccggcagtcaccagggaagggcctggagtggattgggtacatctatcatagt
gggagcacctactacaacccgtccctcaagagtcgagtcaccatatcagta
gacaggtccaagaaccagttctccctgaagctgagctctgtgaccgccgcggacacggcc
gtgtattactgtgccagaga
>IGHV4-30-4*01
caggtgcagctgcaggagtcgggcccaggactggtgaagccttcacagaccctgtcc
ctcacctgcactgtctctggtggctccatcagcagtggtgattactactggagt
tggatccgccagcccccagggaagggcctggagtggattgggtacatctattacagt
gggagcacctactacaacccgtccctcaagagtcgagttaccatatcagta
gacacgtccaagaaccagttctccctgaagctgagctctgtgactgccgcagacacggcc
gtgtattactgtgccagaga
>IGHV4-30-4*02
caggtgcagctgcaggagtcgggcccaggactggtgaagccttcggacaccctgtcc
ctcacctgcactgtctctggtggctccatcagcagtggtgattactactggagt
tggatccgccagcccccagggaagggcctggagtggattgggtacatctattacagt
gggagcacctactacaacccgtccctcaagagtcgagttaccatatcagta
gacacgtccaagaaccagttctccctgaagctgagctctgtgactgcagcagacacggcc
gtgtattactgtgccagaga
>IGHV4-30-4*03
caggtgcagctgcaggagtcgggcccaggactggtgaagccttcacagaccctgtcc
ctcacctgcactgtctctggtggctccatcagcagtggtgattactactggagt
tggatccgccagcccccagggaagggcctggagtggattgggtacatctattacagt
gggagcacctactacaacccgtccctcaagagtcgagttaccatatcagta
gacacgtccaagaaccagttctccctgaagctgagctctgtgactgccgcggacacggcc
gtgtattactg
>IGHV4-30-4*04
caggtgcagctgcaggactcgggcccaggactggtgaagccttcacagaccctgtcc
ctcacctgcactgtctctggtggctccatcagcagtggtgattactactggagt
tggatccgccagcccccagggaagggcctggagtggattgggtacttctattacagt
gggagcacctactacaacccgtccctcaagagtcgagttaccatatcagta
gacacgtccaagaaccagttctccctgaagctgagctctgtgactgccgcagacacggcc
gtgtattactg
>IGHV4-30-4*05

ctctggtggctccatcagcagtggtgattactactggagt
tggatccgccagcncccagggaagggcctggagtggattgggtacatctattacagt
gggagcacctactacaacccgtccctcaagagtcgagtcaccatatcagta
gacacgtccaagaaccagttctccctgaagctgagctctgtgactgccgcagacacggcc
gtgtattactgtgccagaga
>IGHV4-30-4*06

tctggtggctccatcagcagtggtgattactactggagt
tggatccgccagcacccagggaagggcctggagtggattgggtacatctattacagt
gggagcacctactacaacccgtccctcaagagtcgagttaccatatcagta
gacacgtccaagaaccagttctccctgaagctgagctctgtgactgccgcagacacggcc
gtgtattactgtgccagaga
>IGHV4-30-4*07
caggtgcagctgcaggagtcgggcccaggactggtgaagccttcacagaccctgtcc
ctcacctgcgctgtctctggtggctccatcagcagtggtggttactcctggagc
tggatccggcagccaccagggaagggactggagtggattgggtatatctattacagt
gggagcacctactacaacccgtccctcaagagtcgagttaccatatcagta
gacacgtccaagaaccagttctccctgaagctgagctctgtgaccgccgcggacacggcc
gtgtattactgtgccagaga
>IGHV4-30-4*08
caggtgcagctgcaggagtcgggcccaggactggtgaagccttcacagaccctgtcc
ctcacctgcactgtctctggtggctccatcagcagtggtgattactactggagc
tggatccgccagcccccagggaagggcctggagtggattgggtacatctattacagt
gggagcacctactacaacccgtccctcaagagtcgagttaccatatcagta
gacacgtccaagaaccagttctccctgaagctgagctctgtgactgccgcagacacggcc
gtgtattactgtgccagag
>IGHV4-31*01
caggtgcagctgcaggagtcgggcccaggactggtgaagccttcacagaccctgtcc
ctcacctgcactgtctctggtggctccatcagcagtggtggttactactggagc
tggatccgccagcacccagggaagggcctggagtggattgggtacatctattacagt
gggagcacctactacaacccgtccctcaagagtctagttaccatatcagta
gacacgtctaagaaccagttctccctgaagctgagctctgtgactgccgcggacacggcc
gtgtattactgtgcgagaga
>IGHV4-31*02
caggtgcagctgcaggagtcgggcccaggactggtgaagccttcacagaccctgtcc
ctcacctgtactgtctctggtggctccatcagcagtggtggttactactggagc
tggatccgccagcacccagggaagggcctggagtggattgggtacatctattacagt
gggagcacctactacaacccgtccctcaagagtcgagttaccatatcagta
gacacgtctaagaaccagttctccctgaagctgagctctgtgactgccgcggacacggcc
gtgtattactgtgcgagaga
>IGHV4-31*03
caggtgcagctgcaggagtcgggcccaggactggtgaagccttcacagaccctgtcc
ctcacctgcactgtctctggtggctccatcagcagtggtggttactactggagc
tggatccgccagcacccagggaagggcctggagtggattgggtacatctattacagt
gggagcacctactacaacccgtccctcaagagtcgagttaccatatcagta
gacacgtctaagaaccagttctccctgaagctgagctctgtgactgccgcggacacggcc
gtgtattactgtgcgagaga
>IGHV4-31*04
caggtgcggctgcaggagtcgggcccaggactggtgaagccttcacagaccctgtcc
ctcacctgcactgtctctggtggctccatcagcagtggtggttactactggagc
tggatccgccagcacccagggaagggcctggagtggattgggtacatctattacagt
gggagcacctactacaacccgtccctcaagagtcgagttaccatatcagta
gacacgtctaagaaccagttctccctgaagctgagctctgtgactgccgcggacacggcc
gtgtattactgtgcg
>IGHV4-31*05
caggtgcagctgcaggagtcgggcccaggactggtgaagccttcacagaccctgtcc
ctcacctgcactgtctctggtggctccatcagcagtggtggttactactggagc
tggatccgccagcacccagggaagggcctggagtggattgggtacatctattacagt
gggagcacctactacaacccgtccctcaagagtcgagttaccatatcagta
gacacgtctaagaaccagttctccctgaagctgagctctgtgaccgcggacgcggcc
gtgtattactgtgcg
>IGHV4-31*06
caggtgcagctgcaggagtcgggcccaggactggtgaagccttcacagaccctgtcc
ctcacctgcactgtctctggtggctccatcagcagtggtagttactactggagc
tggatccgccagcacccagggaagggcctggagtggattgggtacatctattacagt
gggagcacctactacaacccgtccctcaagagtcgagttaccatatcagta
gacacgtctaagaaccagttctccctgaagctgagctctgtgactgccgcggacacggcc
gtgtattactg
>IGHV4-31*07
caggtgcagctgcaggagtcgggcccaggactggtgaagccttcacagaccctgtcc
ctcacctgcactgtctctggtggatccatcagcagtggtggttactactggagc
tggatccgccagcacccagggaagggcctggagtggattgggtacatctattacagt
gggagcacctactacaacccgtccctcaagagtcgagttaccatatcagta
gacacgtctaagaaccagttctccctgaagctgagctctgtgactgccgcggacacggcc
gtgtattactg
>IGHV4-31*08
caggtgcagctgcaggagtcgggcccaggactggtgaagccttcacagaccctgtcc
ctcacctgcactgtctctggtggctccatcagcagtggtggttactactggagc
tggatccgccagcacccagggaagggcctggagtggattgggtacatctattacagt
gggagcacctactacaacccgtccctcaagagtcgagttaccatatccgta
gacacgtccaagaaccagttctccctgaagctgagctctgtgactgccgcggacacggcc
gtgtattactg
>IGHV4-31*09
caggtgcagctgcaggagtcgggcccaggactggtgaagccttcacagaccctgtcc
ctcacctgcactgtctctggtggctccatcagcagtggtggttactactggagc
tggatccgccagcacccagggaagggcctggagtggattgggtacatctattacagt
gggagcacctactacaacccgtccctcaagagtcgagttaccatatcagta
gacaagtccaagaaccagttctccctgaagctgagctctgtgaccgccgcggacacggcc
gtgtattactg
>IGHV4-31*10
caggtgcagctgcaggagtcgggcccaggactgttgaagccttcacagaccctgtcc
ctcacctgcactgtctctggtggctccatcagcagtggtggttactactggagc
tggatccgccagcacccagggaagggcctggagtggattgggtgcatctattacagt
gggagcacctactacaacccgtccctcaagagtcgagttaccatatcagta
gacccgtccaagaaccagttctccctgaagccgagctctgtgactgccgcggacacggcc
gtggattactgtgcgagaga
>IGHV4-31*11
caggtgcagctgcaggagtcgggcccaggactggtgaagccttcacagaccctgtcc
ctcacctgcgctgtctctggtggctccatcagcagtggtggttactactggagc
tggatccgccagcacccagggaagggcctggagtggattgggtacatctattacagt
gggagcacctactacaacccgtccctcaagagtcgagttaccatatcagta
gacacgtctaagaaccagttctccctgaagctgagctctgtgactgccgcggacacggcc
gtgtattactgtgcgagaga
>IGHV4-34*01
caggtgcagctacagcagtggggcgcaggactgttgaagccttcggagaccctgtcc
ctcacctgcgctgtctatggtgggtccttcagtggttactactggagc
tggatccgccagcccccagggaaggggctggagtggattggggaaatcaatcatagt
ggaagcaccaactacaacccgtccctcaagagtcgagtcaccatatcagta
gacacgtccaagaaccagttctccctgaagctgagctctgtgaccgccgcggacacggct
gtgtattactgtgcgagagg
>IGHV4-34*02
caggtgcagctacaacagtggggcgcaggactgttgaagccttcggagaccctgtcc
ctcacctgcgctgtctatggtgggtccttcagtggttactactggagc
tggatccgccagcccccagggaaggggctggagtggattggggaaatcaatcatagt
ggaagcaccaactacaacccgtccctcaagagtcgagtcaccatatcagta
gacacgtccaagaaccagttctccctgaagctgagctctgtgaccgccgcggacacggct
gtgtattactgtgcgagagg
>IGHV4-34*03
caggtgcagctacagcagtggggcgcaggactgttgaagccttcggagaccctgtcc
ctcacctgcgctgtctatggtgggtccttcagtggttactactggagc
tggatccgccagcccccagggaaggggctggagtggattggggaaatcaatcatagt
ggaagcaccaactacaacccgtccctcaagagtcgagtcaccatatcagta
gacacgtccaagaaccagttctccctgaagctgagctctgtgaccgccgcggacacggcc
gtgtattactg
>IGHV4-34*04
caggtgcagctacagcagtggggcgcaggactgttgaagccttcggagaccctgtcc
ctcacctgcgctgtctatggtgggtccttcagtggttactactggagc
tggatccgccagcccccagggaaggggctggagtggattggggaaatcaatcatagt
ggaagcaccaacaacaacccgtccctcaagagtcgagccaccatatcagta
gacacgtccaagaaccagttctccctgaagctgagctctgtgaccgccgcggacacggct
gtgtattactgtgcgagagg
>IGHV4-34*05
caggtgcagctacagcagtggggcgcaggactgttgaagccttcggagaccctgtcc
ctcacctgcgctgtctatggtgggtccttcagtggttactactggtgc
tggatccgccagcccctagggaaggggctggagtggattggggaaatcaatcatagt
ggaagcaccaacaacaacccgtccctcaagagtcgagccaccatatcagta
gacacgtccaagaaccagttctccctgaagctgagctctgtgaccgccgcggacacggct
gtgtattactgtgcgagagg
>IGHV4-34*06
caggtgcagctacagcagtggggcgcaggactgttgaagccttcggagaccctgtcc
ctcacctgcgctgtctatggtgggtccttcagtggttactactggagc
tggatccgccagcccccagggaaggggctggagtggattggggaaatcaatcatagt
ggaagcaccaactacaacccgtccctcaagagtcgagtcaccatatcagta
gacacgtccaagaaccagttctccctgaagctgggctctgtgaccgccgcggacacggcc
gtgtattactg
>IGHV4-34*07
caggtgcagctacagcagtggggcgcaggactgttgaagccttcggagaccctgtcc
ctcacctgcgctgtctatggtgggtccttcagtggttactactggagc
tggatccgccagcccccagggaaggggctggagtggattggggaaatcaaccatagt
ggaagcaccaactacaacccgtccctcaagagtcgagtcaccatatcagta
gacacgtccaagaaccagttctccctgaagctgagctctgtgaccgccgcggacacggcc
gtgtattactg
>IGHV4-34*08
caggtgcagctacagcagtggggcgcaggactgttgaagccttcggagaccctgtcc
ctcacctgcgctgtctatggtgggaccttcagtggttactactggagc
tggatccgccagcccccagggaaggggctggagtggattggggaaatcaatcatagt
ggaagcaccaactacaacccgtccctcaagagtcgagtcaccatatcagta
gacacgtccaagaaccagttctccctgaagctgagctctgtgaccgccgcggacacggct
gtgtattactgtgcg
>IGHV4-34*09
caggtgcagctgcaggagtcgggcccaggactggtgaagccttcacagaccctgtcc
ctcacctgcgctgtctatggtgggtccttcagtggttactactggagc
tggatccgccagcccccagggaagggactggagtggattggggaaatcaatcatagt
ggaagcaccaactacaacccgtccctcaagagtcgagttaccatatcagta
gacacgtctaagaaccagttctccctgaagctgagctctgtgactgccgcggacacggcc
gtgtattactgtgcgagaga
>IGHV4-34*10
caggtgcagctgcaggagtcgggcccaggactggtgaagccttcggagaccctgtcc
ctcacctgcgctgtctatggtgggtccttcagtggttactactggagc
tggatccgccagcccccagggaagggactggagtggattggggaaatcaatcatagt
ggaagcaccaactacaacccgtccctcaagagtcgaatcaccatgtcagta
gacacgtccaagaaccagttctacctgaagctgagctctgtgaccgccgcggacacggcc
gtgtattactgtgcgagata
>IGHV4-34*11
caggtgcagctacagcagtggggcgcaggactgttgaagccttcggagaccctgtcc
ctcacctgcgctgtctatggtgggtccgtcagtggttactactggagc
tggatccggcagcccccagggaaggggctggagtggattgggtatatctattatagt
gggagcaccaacaacaacccctccctcaagagtcgagccaccatatcagta
gacacgtccaagaaccagttctccctgaacctgagctctgtgaccgccgcggacacggcc
gtgtattgctgtgcgagaga
>IGHV4-34*12
caggtgcagctacagcagtggggcgcaggactgttgaagccttcggagaccctgtcc
ctcacctgcgctgtctatggtgggtccttcagtggttactactggagc
tggatccgccagcccccagggaaggggctggagtggattggggaaatcattcatagt
ggaagcaccaactacaacccgtccctcaagagtcgagtcaccatatcagta
gacacgtccaagaaccagttctccctgaagctgagctctgtgaccgccgcggacacggct
gtgtattactgtgcgaga
>IGHV4-34*13

tatggtgggtccttcagtggttactactggagc
tggatccgccagcccccagggaaggggctggagtggattggggaaatcaatcatagt
ggaagcaccaactacaacccctccctcaagagtcgagtcaccatatcagta
gacacgtccaagaaccagttctccctgaagctgagctctgtgaccgccgcggacacggct
gtgtattactgtgcgagagg
>IGHV4-38-2*01
caggtgcagctgcaggagtcgggcccaggactggtgaagccttcggagaccctgtcc
ctcacctgcgctgtctctggttactccatcagcagtggttactactggggc
tggatccggcagcccccagggaaggggctggagtggattgggagtatctatcatagt
gggagcacctactacaacccgtccctcaagagtcgagtcaccatatcagta
gacacgtccaagaaccagttctccctgaagctgagctctgtgaccgccgcagacacggcc
gtgtattactgtgcgaga
>IGHV4-38-2*02
caggtgcagctgcaggagtcgggcccaggactggtgaagccttcggagaccctgtcc
ctcacctgcactgtctctggttactccatcagcagtggttactactggggc
tggatccggcagcccccagggaaggggctggagtggattgggagtatctatcatagt
gggagcacctactacaacccgtccctcaagagtcgagtcaccatatcagta
gacacgtccaagaaccagttctccctgaagctgagctctgtgaccgccgcagacacggcc
gtgtattactgtgcgagaga
>IGHV4-39*01
cagctgcagctgcaggagtcgggcccaggactggtgaagccttcggagaccctgtcc
ctcacctgcactgtctctggtggctccatcagcagtagtagttactactggggc
tggatccgccagcccccagggaaggggctggagtggattgggagtatctattatagt
gggagcacctactacaacccgtccctcaagagtcgagtcaccatatccgta
gacacgtccaagaaccagttctccctgaagctgagctctgtgaccgccgcagacacggct
gtgtattactgtgcgagaca
>IGHV4-39*02
cagctgcagctgcaggagtcgggcccaggactggtgaagccttcggagaccctgtcc
ctcacctgcactgtctctggtggctccatcagcagtagtagttactactggggc
tggatccgccagcccccagggaaggggctggagtggattgggagtatctattatagt
gggagcacctactacaacccgtccctcaagagtcgagtcaccatatccgta
gacacgtccaagaaccacttctccctgaagctgagctctgtgaccgccgcagacacggct
gtgtattactgtgcgagaga
>IGHV4-39*03
cagctgcagctgcaggagtcgggcccaggactggtgaagccttcggagaccctgtcc
ctcacctgcactgtctctggtggctccatcagcagtagtagttactactggggc
tggatccgccagcccccagggaaggggctggagtggattgggagtatctattatagt
gggagcacctactacaacccgtccctcaagagtcgagtcaccatatccgta
gacacgtccaagaaccagttctccctgaagctgagctctgtgaccgccgcagacacggcc
gtgtattactg
>IGHV4-39*04

gctccatcagcagtagtagttactactggggc
tggatccgccagcccccagggaaggggctggagtggattgggagtatctattatagt
gggagcacctactacaacccgtccctcaagagtcgagtcaccatatccgta
gacacgtccaagaaccagttctccctgaagctgagctctgtgaccgccgcggacac
>IGHV4-39*05
cagctgcagctgcaggagtcgggcccaggactggtgaagccttcggagaccccgtcc
ctcacctgcactgtctctggtggctccatcagcagtagtagttactactggggc
tggatccgccagcccccagggaaggggctggagtggattgggagtatctattatagt
gggagcacctactacaacccgtccctcaagagtcgagtcaccatatccgta
gacacgtccaagaaccagttctccctgaagctgagctctgtgaccgccgcagacacggct
gtgtattactgtgcg
>IGHV4-39*06
cggctgcagctgcaggagtcgggcccaggactggtgaagccttcggagaccctgtcc
ctcacctgcactgtctctggtggctccatcagcagtagtagttactactggggc
tggatccgccagcccccagggaaggggctggagtggattgggagtatctattatagt
gggagcacctactacaacccgtccctcaagagtcgagtcaccatatcagta
gacacgtccaagaaccagttccccctgaagctgagctctgtgaccgccgcggacacggcc
gtgtattactgtgcgagaga
>IGHV4-39*07
cagctgcagctgcaggagtcgggcccaggactggtgaagccttcggagaccctgtcc
ctcacctgcactgtctctggtggctccatcagcagtagtagttactactggggc
tggatccgccagcccccagggaaggggctggagtggattgggagtatctattatagt
gggagcacctactacaacccgtccctcaagagtcgagtcaccatatcagta
gacacgtccaagaaccagttctccctgaagctgagctctgtgaccgccgcggacacggcc
gtgtattactgtgcgagaga
>IGHV4-4*01
caggtgcagctgcaggagtcgggcccaggactggtgaagcctccggggaccctgtcc
ctcacctgcgctgtctctggtggctccatcagcagtagtaactggtggagt
tgggtccgccagcccccagggaaggggctggagtggattggggaaatctatcatagt
gggagcaccaactacaacccgtccctcaagagtcgagtcaccatatcagta
gacaagtccaagaaccagttctccctgaagctgagctctgtgaccgccgcggacacggcc
gtgtattgctgtgcgagaga
>IGHV4-4*02
caggtgcagctgcaggagtcgggcccaggactggtgaagccttcggggaccctgtcc
ctcacctgcgctgtctctggtggctccatcagcagtagtaactggtggagt
tgggtccgccagcccccagggaaggggctggagtggattggggaaatctatcatagt
gggagcaccaactacaacccgtccctcaagagtcgagtcaccatatcagta
gacaagtccaagaaccagttctccctgaagctgagctctgtgaccgccgcggacacggcc
gtgtattactgtgcgagaga
>IGHV4-4*03
caggtgcagctgcaggagtcgggcccaggactggtgaagcctccggggaccctgtcc
ctcacctgcgctgtctctggtggctccatcagcagtagtaactggtggagt
tgggtccgccagcccccagggaaggggctggagtggattggggaaatctatcatagt
gggagcaccaactacaacccgtccctcaagagtcgagtcaccatatcagta
gacaagtccaagaaccagttctccctgaagctgagctctgtgaccgccgcggacacggcc
gtgtattactgtgcgagag
>IGHV4-4*04
caggtgcagctgcaggagtcgggcccaggactggtgaagcctccggggaccctgtcc
ctcacctgcgctatctctggtggctccatcagcagtagtaactggtggagt
tgggtccgccagcccccagggaaggggctggagtggattggggaaatctatcatagt
gggagcaccaactacaacccgtccctcaagagtcgagtcaccatatcagta
gacaagtccaagaaccagttctccctgaagctgagctctgtgaccgccgcggacacggcc
gtgtattactg
>IGHV4-4*05
caggtgcagctgcaggagttgggcccaggactggtgaagcctccggggaccctgtcc
ctcacctgcgctgtctctggtggctccatcagcagtagtaactggtggagt
tgggtccgccagcccccagggaaggggctggagtggattggggaaatctatcatagt
gggagcaccaactacaacccgtccctcaagagtcgagtcaccatatcagta
gacaagtccaagaaccagttctccctgaagctgagctctgtgaccgccgcggacacggcc
gtgtattactg
>IGHV4-4*06
tctggtggctccatcagcagtagtaactggtggagt
tgggtccgccagcccccagggannnggctggagtggattggggaaatctatcatagt
gggagcaccaactacaacccgtccctcaagagtcgagtcaccatgtcagta
gacacgtccaagaaccagttctccctgaagctgagctctgtgaccgccgcggacacggcc
gtgtattactgtgcgagaga
>IGHV4-4*07
caggtgcagctgcaggagtcgggcccaggactggtgaagccttcggagaccctgtcc
ctcacctgcactgtctctggtggctccatcagtagttactactggagc
tggatccggcagcccgccgggaagggactggagtggattgggcgtatctataccagt
gggagcaccaactacaacccctccctcaagagtcgagtcaccatgtcagta
gacacgtccaagaaccagttctccctgaagctgagctctgtgaccgccgcggacacggcc
gtgtattactgtgcgagaga
>IGHV4-4*08
caggtgcagctgcaggagtcgggcccaggactggtgaagccttcggagaccctgtcc
ctcacctgcactgtctctggtggctccatcagtagttactactggagc
tggatccggcagcccccagggaagggactggagtggattgggtatatctataccagt
gggagcaccaactacaacccctccctcaagagtcgagtcaccatatccgta
gacacgtccaagaaccagttctccctgaagctgagctctgtgaccgccgcagacacggcc
gtgtattactgtgcgagaga
>IGHV4-4*09
caggtgcagctgcaggagtcgggcccaggactggtgaagccttcggagaccctgtcc
ctcacctgcactgtctctggtggctccatcagtagttactactggagc
tggatccggcagcccccagggaagggactggagtggattgggtacatctataccagt
gggagcaccaactacaacccctccctcaagagtcgagtcaccatatcagta
gacacgtccaagaaccagttctccctgaagctgagctctgtgaccgccgcagacacggcc
gtgtattactgtgcgaga
>IGHV4-55*01
caggtgcagctgcaggagtcgggcccaggactggtgaagccttcggagaccctgtcc
ctcatctgcgctgtctctggtgactccatcagcagtggtaactggtgaatc
tgggtccgccagcccccagggaaggggctggagtggattggggaaatccatcatagt
gggagcacctactacaacccgtccctcaagagtcgaatcaccatgtccgta
gacacgtccaagaaccagttctacctgaagctgagctctgtgaccgccgcggacacggcc
gtgtattactgtgcgagata
>IGHV4-55*02
caggtgcagctgcaggagtcgggcccaggactggtgaagccttcggagaccctgtcc
ctcatctgcgctgtctctggtgactccatcagcagtggtaactggtgaatc
tgggtccgccagcccccagggaaggggctggagtggattggggaaatccatcatagt
gggagcacctactacaacccgtccctcaagagtcgaatcaccatgtcagta
gacacgtccaagaaccagttctacctgaagctgagctctgtgaccgccgcggacacggcc
gtgtattactgtgcgagata
>IGHV4-55*03
caggtgcagctgcaggagtcgggcccaggactggtgaagccttcggagaccctgtcc
ctcatctgcgctgtctctggtgactccatcagcagtggtaactggtgaatc
tgggtccgccagcccccagggaaggggctggagtggattggggaaatccatcatagt
gggagcacctactacaacccgtccctcaagagtcgaatcaccatgtcagta
gacacgtccaagaaccagttctccctgaagctgagctctgtgaccgccgcggacacggcc
gtgtattactg
>IGHV4-55*04
caggtgcagctgcaggagtcgggcccaggactggtgaagctttcggagaccctgtcc
ctcatctgcgctgtctctggtgactccatcagcagtggtaactggtgaatc
tgggtccgccagcccccagggaaggggctggagtggattggggaaatccatcatagt
gggagcacctactacaacccgtccctcaagagtcgaatcaccatgtcagta
gacacgtccaagaaccagttctacctgaagctgagctctgtgaccgccgcggacacggcc
gtgtattactg
>IGHV4-55*05
caggtgcagctgcaggagtcgggcccaggactggtgaagctttcggagaccctgtcc
ctcatctgcgctgtctctggtgactccatcagcagtggtaactggtgaatc
tgggtccgccagcccccagggaaggggctggagtggattggggaaatccatcatagt
gggagcacctactacaacccgtccctcaagagtcgaatcaccatgtccgta
gacacgtccaagaaccagttctacctgaagctgagctctgtgaccgccgcggacacggcc
gtgtattactg
>IGHV4-55*06
caggtgcagctgcaggagtcgggcccaggactggtgaagccttcggagaccctgtcc
ctcatctgcgctgtctctggtgactccatcagcagtggtaactggtgaatc
tgggtccgccagcccccagggaaggggctggagtggattggggaaatccatcatagt
gggagcacctactacaacccgtccctcaagagtcgaatcaccatgtccgta
gacacgtccaagaagcagttctacctgaagctgagctctgtgaccgctgcggacacggcc
gtgtattactg
>IGHV4-55*07
caggtgcagctgcaggagtcgggcccaggactggtgaagccttcggagaccctgtcc
ctcatctgcgctgtctctggtgactccatcagcagtggtaactggtgaatc
tgggtccgccagcccccagggaaggggctggagtggattggggaaatccatcatagt
gggagcacctactacaacccgtccctcaagagtcgaatcaccatgtccgta
gacacgtccaggaaccagttctccctgaagctgagctctgtgaccgccgcagacacggcc
gtgtattactg
>IGHV4-55*08
caggtgcagctgcaggagtcgggcccaggactggtgaagccttcggagaccctgtcc
ctcatctgcgctgtctctggtgactccatcagcagtggtaactggtgaatc
tgggtccgccagcccccagggaaggggctggagtggattggggaaatccatcatagt
gggagcacctactacaacccgtccctcaagagtcgaatcaccatgtcagta
gacacgtccaagaaccagttctacctgaagctgagctctgtgaccgccgcggacacggcc
gtgtattactgtgcgagaga
>IGHV4-55*09
caggtgcagctgcaggagtcgggcccaggactggtgaagccttcggagaccctgtcc
ctcatctgcgctgtctctggtgactccatcagcagtggtaactggtgaatc
tgggtccgccagcccccagggaaggggctggagtggattggggaaatccatcatagt
gggagcacctactacaacccgtccctcaagagtcgaatcaccatgtccgta
gacacgtccaagaaccagttctccctgaagctgagctctgtgaccgccgtggacacggcc
gtgtattactgtgcgagaaa
>IGHV4-59*01
caggtgcagctgcaggagtcgggcccaggactggtgaagccttcggagaccctgtcc
ctcacctgcactgtctctggtggctccatcagtagttactactggagc
tggatccggcagcccccagggaagggactggagtggattgggtatatctattacagt
gggagcaccaactacaacccctccctcaagagtcgagtcaccatatcagta
gacacgtccaagaaccagttctccctgaagctgagctctgtgaccgctgcggacacggcc
gtgtattactgtgcgagaga
>IGHV4-59*02
caggtgcagctgcaggagtcgggcccaggactggtgaagccttcggagaccctgtcc
ctcacctgcactgtctctggtggctccgtcagtagttactactggagc
tggatccggcagcccccagggaagggactggagtggattgggtatatctattacagt
gggagcaccaactacaacccctccctcaagagtcgagtcaccatatcagta
gacacgtccaagaaccagttctccctgaagctgagctctgtgaccgctgcggacacggcc
gtgtattactgtgcgagaga
>IGHV4-59*03
caggtgcagctgcaggagtcgggcccaggactggtgaagccttcggagaccctgtcc
ctcacctgcactgtctctggtggctccatcagtagttactactggagc
tggatccggcagcccccagggaagggactggagtggattgggtatatctattacagt
gggagcaccaactacaacccctccctcaagagtcgagtcaccatatcagta
gacacgtccaagaaccaattctccctgaagctgagctctgtgaccgctgcggacacggcc
gtgtattactgtgcg
>IGHV4-59*04
caggtgcagctgcaggagtcgggcccaggactggtgaagccttcggagaccctgtcc
ctcacctgcactgtctctggtggctccatcagtagttactactggagc
tggatccggcagcccccagggaagggactggagtggattgggtatatctattatagt
gggagcacctactacaacccgtccctcaagagtcgagtcaccatgtcagta
gacacgtccaagaaccagttctccctgaagctgagctctgtgaccgccgcagacacggct
gtgtattactgtgcg
>IGHV4-59*05
caggtgcagctgcaggagtcgggcccaggactggtgaagccttcggagaccctgtcc
ctcacctgcactgtctctggtggctccatcagtagttactactggagc
tggatccggcagccgccggggaagggactggagtggattgggcgtatctattatagt
gggagcacctactacaacccgtccctcaagagtcgagtcaccatatccgta
gacacgtccaagaaccagttctccctgaagctgagctctgtgaccgccgcagacacggct
gtgtattactgtgcg
>IGHV4-59*06
caggtgcagctgcaggagtcgggcccaggactggtgaagccttcggagaccctgtcc
ctcacctgcactgtcactggtggctccatcagtagttactactggagc
tggatccggcagcccgctgggaagggcctggagtggattgggtacatctattacagt
gggagcacctactacaacccgtccctcaagagtcgagttaccatatcagta
gacacgtctaagaaccagttctccctgaagctgagctctgtgactgccgcggacacggcc
gtgtattactgtgcg
>IGHV4-59*07
caggtgcagctgcaggagtcgggcccaggactggtgaagccttcggacaccctgtcc
ctcacctgcactgtctctggtggctccatcagtagttactactggagc
tggatccggcagcccccagggaagggactggagtggattgggtatatctattacagt
gggagcaccaactacaacccctccctcaagagtcgagtcaccatatcagta
gacacgtccaagaaccagttctccctgaagctgagctctgtgaccgctgcggacacggcc
gtgtattactgtgcgaga
>IGHV4-59*08
caggtgcagctgcaggagtcgggcccaggactggtgaagccttcggagaccctgtcc
ctcacctgcactgtctctggtggctccatcagtagttactactggagc
tggatccggcagcccccagggaagggactggagtggattgggtatatctattacagt
gggagcaccaactacaacccctccctcaagagtcgagtcaccatatcagta
gacacgtccaagaaccagttctccctgaagctgagctctgtgaccgccgcagacacggcc
gtgtattactgtgcgagaca
>IGHV4-59*09

tctggtggctccatcagtagttactactggagc
tggatccggcagcccccaggnannngactggagtggattgggtatatctattacagt
gggagcaccaactacaacccctccctcaagagtcgagtcaccatatcagta
gacacgtccaagaaccagttctccctgaagctgagctctgtgaccgctgcggacacggcc
gtgtattactgtgcgagagg
>IGHV4-59*10
caggtgcagctacagcagtggggcgcaggactgttgaagccttcggagaccctgtcc
ctcacctgcgctgtctatggtggctccatcagtagttactactggagc
tggatccggcagcccgccgggaaggggctggagtggattgggcgtatctataccagt
gggagcaccaactacaacccctccctcaagagtcgagtcaccatgtcagta
gacacgtccaagaaccagttctccctgaagctgagctctgtgaccgccgcggacacggcc
gtgtattactgtgcgagata
>IGHV4-59*11
caggtgcagctgcaggagtcgggcccaggactggtgaagccttcggagaccctgtcc
ctcacctgcactgtctctggtggctccatcagtagtcactactggagc
tggatccggcagcccccagggaagggactggagtggattgggtatatctattacagt
gggagcaccaactacaacccctccctcaagagtcgagtcaccatatcagta
gacacgtccaagaaccagttctccctgaagctgagctctgtgaccgctgcggacacggcc
gtgtattactgtgcgagaga
>IGHV4-59*12
caggtgcagctgcaggagtcgggcccaggactggtgaagccttcggagaccctgtcc
ctcacctgcactgtctctggtggctccatcagtagttactactggagc
tggatccggcagcccccagggaagggactggagtggattgggtatatctattacagt
gggagcaccaactacaacccctccctcaagagtcgagtcaccatatcagta
gacacgtccaagaaccagttctccctgaagctgagctctgtgaccgccgcggacacggcc
gtgtattactgtgcgagaga
>IGHV4-59*13
caggtgcagctgcaggagtcgggcccaggactggtgaagccttcggagaccctgtcc
ctcacctgcactgtctctggtggctccatcagtagttactactggagc
tggatccggcagcccccggggaagggactggagtggattgggtatatctattacagt
gggagcaccaactacaacccctccctcaagagtcgagtcaccatatcagta
gacacgtccaagaaccagttctccctgaagctgagctctgtgaccgctgcggacacggcc
gtgtattactgtgcgagaga
>IGHV4-61*01
caggtgcagctgcaggagtcgggcccaggactggtgaagccttcggagaccctgtcc
ctcacctgcactgtctctggtggctccgtcagcagtggtagttactactggagc
tggatccggcagcccccagggaagggactggagtggattgggtatatctattacagt
gggagcaccaactacaacccctccctcaagagtcgagtcaccatatcagta
gacacgtccaagaaccagttctccctgaagctgagctctgtgaccgctgcggacacggcc
gtgtattactgtgcgagaga
>IGHV4-61*02
caggtgcagctgcaggagtcgggcccaggactggtgaagccttcacagaccctgtcc
ctcacctgcactgtctctggtggctccatcagcagtggtagttactactggagc
tggatccggcagcccgccgggaagggactggagtggattgggcgtatctataccagt
gggagcaccaactacaacccctccctcaagagtcgagtcaccatatcagta
gacacgtccaagaaccagttctccctgaagctgagctctgtgaccgccgcagacacggcc
gtgtattactgtgcgagaga
>IGHV4-61*03
caggtgcagctgcaggagtcgggcccaggactggtgaagccttcggagaccctgtcc
ctcacctgcactgtctctggtggctccgtcagcagtggtagttactactggagc
tggatccggcagcccccagggaagggactggagtggattgggtatatctattacagt
gggagcaccaactacaacccctccctcaagagtcgagtcaccatatcagta
gacacgtccaagaaccacttctccctgaagctgagctctgtgaccgctgcggacacggcc
gtgtattactgtgcgagaga
>IGHV4-61*04
caggtgcagctgcaggagtcgggcccaggactggtgaagccttcggagaccctgtcc
ctcacctgcactgtctctggtggctccgtcagcagtggtagttactactggagc
tggatccggcagcccccagggaagggactggagtggattggatatatctattacagt
gggagcaccaactacaacccctccctcaagagtcgagtcaccatatcagta
gacacgtccaagaaccagttctccctgaagctgagctctgtgaccgctgacacggcc
gtgtattactg
>IGHV4-61*05
cagctgcagctgcaggagtcgggcccaggactggtgaagccttcggagaccctgtcc
ctcacctgcactgtctctggtggctccatcagcagtagtagttactactggggc
tggatccggcagcccccagggaagggactggagtggattgggtatatctattacagt
gggagcaccaactacaacccctccctcaagagtcgagtcaccatatcagta
gacaagtccaagaaccagttctccctgaagctgagctctgtgaccgccgcggacacggcc
gtgtattactgtgcgaga
>IGHV4-61*06

tctggtggctccgtcagcagtggtagttactactggagc
tggatccggcagcccccagggaagggactggagtggattgggtatatctattacagt
gggagcaccaactacaacccctccctcaagagtcgagtcaccatatcagta
gacacgtccaagaaccagttctccctgaagctgagctctgtgaccgccgcggacacggcc
gtgtattactgtgccagaga
>IGHV4-61*07

tctggtggctccgtcagcagtggtagttactactggagc
tggatccggcagcccccagggaagggactggagtggattgggtatatctattacagt
gggagcaccaactacaacccctccctcaagagtcgagtcaccatatcagta
gacacgtccaagaaccagttctccctgaagctgagctctgtgaccgctgcggacacggcc
gtgtattactgtgcgagaca
>IGHV4-61*08
caggtgcagctgcaggagtcgggcccaggactggtgaagccttcggagaccctgtcc
ctcacctgcactgtctctggtggctccgtcagcagtggtggttactactggagc
tggatccggcagcccccagggaagggactggagtggattgggtatatctattacagt
gggagcaccaactacaacccctccctcaagagtcgagtcaccatatcagta
gacacgtccaagaaccagttctccctgaagctgagctctgtgaccgctgcggacacggcc
gtgtattactgtgcgagaga
>IGHV4-61*09
caggtgcagctgcaggagtcgggcccaggattggtgaagccttcacagaccctgtcc
ctcacctgcactgtctctggtggctccatcagcagtggtagttactactggagc
tggatccggcagcccgccgggaagggactggagtggattgggcatatctataccagt
gggagcaccaactacaacccctccctcaagagtcgagtcaccatatcagta
gacacgtccaagaaccagttctccctgaagctgagctctgtgaccgccgcagacacggcc
gtgtattactgtgcgagaga
>IGHV4-61*10
caggtgcagctgcaggagtcgggcccaggactggtgaagccttcggagaccctgtcc
ctcacctgcactgtctctggtggctccgtcagcagtggtagttactactggagc
tggatccggcagcccgccgggaagggactggagtggattgggtatatctattacagt
gggagcaccaactacaacccctccctcaagagtcgagtcaccatatcagta
gacacgtccaagaaccagttctccctgaagctgagctctgtgaccgctgcggacacggcc
gtgtattactgtgcgagag
>IGHV4/OR15-8*01
caggtgcagctgcaggagtcgggcccaggactggtgaagccttcggagaccctgtcc
ctcacctgcgttgtctctggtggctccatcagcagtagtaactggtggagc
tgggtccgccagcccccagggaaggggctggagtggattggggaaatctatcatagt
gggagccccaactacaacccgtccctcaagagtcgagtcaccatatcagta
gacaagtccaagaaccagttctccctgaagctgagctctgtgaccgccgcggacacggcc
gtgtattactgtgcgagaga
>IGHV4/OR15-8*02
caggtgcagctgcaggagtcgggcccaggactggtgaagccttcggagaccctgtcc
ctcacctgcgttgtctctggtggctccatcagcagtagtaactggtggagc
tgggtccgccagcccccagggaaggggctggagtggattggggaaatctatcatagt
gggaaccccaactacaacccgtccctcaagagtcgagtcaccatatcaata
gacaagtccaagaaccaattctccctgaagctgagctctgtgaccgccgcggacacggcc
gtgtattactgtgcgagaga
>IGHV4/OR15-8*03
caggtgcagctgcaggagtcgggcccaggactggtgaagccttcggagaccctgtcc
ctcacctgcgttgtctctggtggctccatcagcagtagtaactggtggagc
tgggtccgccagcccccagggaaggggctggagtggattggggaaatctatcatagt
gggagccccaactacaacccatccctcaagagtcgagtcaccatatcagta
gacaagtccaagaaccagttctccctgaagctgagctctgtgaccgccgcggacacggcc
gtgtattactgtgcgagaga
>IGHV5-10-1*01
gaagtgcagctggtgcagtctggagcagaggtgaaaaagcccggggagtctctgagg
atctcctgtaagggttctggatacagctttaccagctactggatcagc
tgggtgcgccagatgcccgggaaaggcctggagtggatggggaggattgatcctagt
gactcttataccaactacagcccgtccttccaaggccacgtcaccatctcagct
gacaagtccatcagcactgcctacctgcagtggagcagcctgaaggcctcggacaccgcc
atgtattactgtgcgaga
>IGHV5-10-1*02
gaagtgcagctggtgcagtctggagcagaggtgaaaaagcccggggagtctctgagg
atctcctgtaagggttctggatacagctttaccagctactggatcagc
tgggtgcgccagatgcccgggaaaggcttggagtggatggggaggattgatcctagt
gactcttataccaactacagcccgtccttccaaggccacgtcaccatctcagct
gacaagtccatcagcactgcctacctgcagtggagcagcctgaaggctcggacaccgcc
atgtattactgtgcgagaca
>IGHV5-10-1*03
gaagtgcagctggtgcagtccggagcagaggtgaaaaagcccggggagtctctgagg
atctcctgtaagggttctggatacagctttaccagctactggatcagc
tgggtgcgccagatgcccgggaaaggcctggagtggatggggaggattgatcctagt
gactcttataccaactacagcccgtccttccaaggccacgtcaccatctcagct
gacaagtccatcagcactgcctacctgcagtggagcagcctgaaggcctcggacaccgcc
atgtattactgtgcgaga
>IGHV5-10-1*04
gaagtgcagctggtgcagtctggagcagaggtgaaaaagcccggggagtctctgagg
atctcctgtaagggttctggatacagctttaccagctactggatcagc
tgggtgcgccagatgcccgggaaaggcctggagtggatggggaggattgatcctagt
gactcttataccaactacagcccgtccttccaaggccaggtcaccatctcagct
gacaagtccatcagcactgcctacctgcagtggagcagcctgaaggcctcggacaccgcc
atgtattactgtgcgaga
>IGHV5-51*01
gaggtgcagctggtgcagtctggagcagaggtgaaaaagcccggggagtctctgaag
atctcctgtaagggttctggatacagctttaccagctactggatcggc
tgggtgcgccagatgcccgggaaaggcctggagtggatggggatcatctatcctggt
gactctgataccagatacagcccgtccttccaaggccaggtcaccatctcagcc
gacaagtccatcagcaccgcctacctgcagtggagcagcctgaaggcctcggacaccgcc
atgtattactgtgcgagaca
>IGHV5-51*02
gaggtgcagctggtgcagtctggagcagaggtgaaaaagcccggggagtctctgaag
atctcctgtaagggttctggatacagctttaccagctactggaccggc
tgggtgcgccagatgcccgggaaaggcttggagtggatggggatcatctatcctggt
gactctgataccagatacagcccgtccttccaaggccaggtcaccatctcagcc
gacaagtccatcagcaccgcctacctgcagtggagcagcctgaaggcctcggacaccgcc
atgtattactgtgcgagaca
>IGHV5-51*03
gaggtgcagctggtgcagtctggagcagaggtgaaaaagccgggggagtctctgaag
atctcctgtaagggttctggatacagctttaccagctactggatcggc
tgggtgcgccagatgcccgggaaaggcctggagtggatggggatcatctatcctggt
gactctgataccagatacagcccgtccttccaaggccaggtcaccatctcagcc
gacaagtccatcagcaccgcctacctgcagtggagcagcctgaaggcctcggacaccgcc
atgtattactgtgcgaga
>IGHV5-51*04
gaggtgcagctggtgcagtctggagcagaggtgaaaaagccgggggagtctctgaag
atctcctgtaagggttctggatacagctttaccagctactggatcggc
tgggtgcgccagatgcccgggaaaggcctggagtggatggggatcatctatcctggt
gactctgataccagatacagcccgtccttccaaggccaggtcaccatctcagcc
gacaagcccatcagcaccgcctacctgcagtggagcagcctgaaggcctcggacaccgcc
atgtattactgtgcgaga
>IGHV5-51*05
aaaagcccggggagtctctgaag
atctcctgtaagggttctggatacagctttaccagctactggatcggc
tgggtgcgccagatgcccaggaaaggcctggagtggatggggatcatctatcctggt
gactctgataccagatacagcccgtccttccaaggccaggtcaccatctcagcc
gacaagtccatcagcaccgcctacctgcagtggagcagcctgaaggcctcggacaccgcc
atg
>IGHV5-51*06
gaggtgcagctggtgcagtctggagcagaggtgaaaaagccgggggagtctctgaag
atctcctgtaagggttctggatacagctttaccagctactggatcggc
tgggtgcgccagatgcccgggaaaggcctggagtggatggggatcatctatcctggt
gactctgataccagatacagcccgtccttccaaggccaggttaccatctcagcc
gacaagtccatcagcaccgcctacctgcagtggagcagcctgaaggcctcggacaccgcc
atgtattactgtgcgaga
>IGHV5-51*07
gaggtgcagctggtgcagtctggagcagaggtgaaaaagcccggggagtctctgaag
atctcctgtaagggttctggatacagctttaccagctactggatcggc
tgggtgcaccagatgcccgggaaaggcctggagtggatggggatcatctatcctggt
gactctgataccagatacagcccgtccttccaaggccaggtcaccatctcagcc
gacaagtccatcagcaccgcctacctgcagtggagcagcctgaaggcctcggacaccgcc
atgtattactgtgcgagaca
>IGHV5-78*01
gaggtgcagctgttgcagtctgcagcagaggtgaaaagacccggggagtctctgagg
atctcctgtaagacttctggatacagctttaccagctactggatccac
tgggtgcgccagatgcccgggaaagaactggagtggatggggagcatctatcctggg
aactctgataccagatacagcccatccttccaaggccacgtcaccatctcagcc
gacagctccagcagcaccgcctacctgcagtggagcagcctgaaggcctcggacgccgcc
atgtattattgtgtgaga
>IGHV6-1*01
caggtacagctgcagcagtcaggtccaggactggtgaagccctcgcagaccctctca
ctcacctgtgccatctccggggacagtgtctctagcaacagtgctgcttggaac
tggatcaggcagtccccatcgagaggccttgagtggctgggaaggacatactacaggtcc
aagtggtataatgattatgcagtatctgtgaaaagtcgaataaccatcaaccca
gacacatccaagaaccagttctccctgcagctgaactctgtgactcccgaggacacggct
gtgtattactgtgcaagaga
>IGHV6-1*02
caggtacagctgcagcagtcaggtccgggactggtgaagccctcgcagaccctctca
ctcacctgtgccatctccggggacagtgtctctagcaacagtgctgcttggaac
tggatcaggcagtccccatcgagaggccttgagtggctgggaaggacatactacaggtcc
aagtggtataatgattatgcagtatctgtgaaaagtcgaataaccatcaaccca
gacacatccaagaaccagttctccctgcagctgaactctgtgactcccgaggacacggct
gtgtattactgtgcaagaga
>IGHV6-1*03
caggtacagctgcagcagtcaggtccaggactggtgaagccctcgcagaccctctca
ctcacctgtgccatctccggggacagtgtctctagcaacagtgctgcttggaac
tggatcaggcagtccccatcgagaggccttgagtggctgggaaggacatactacaggtcc
aagtggtataatgattatgcagtatctgtgaaaagttgaataaccatcaaccca
gacacatccaagaaccagttctccctgcagctgaactctgtgactcccgaggacacggct
gtgtattactgtgcaagaga
>IGHV7-34-1*01
ctgcagctggtgcagtctgggcctgaggtgaagaagcctggggcctcagtgaag
gtctcctataagtcttctggttacaccttcaccatctatggtatgaat
tgggtatgatagacccctggacagggctttgagtggatgtgatggatcatcacctac
actgggaacccaacgtatacccacggcttcacaggatggtttgtcttctccatg
gacacgtctgtcagcacggcgtgtcttcagatcagcagcctaaaggctgaggacacggcc
gagtattactgtgcgaagta
>IGHV7-34-1*02
ctgcagctggtgcagtctgggcctgaggtgaagaagcctggggcctcagtgaag
gtctcctataagtcttctggttacaccttcaccatctatggtatgaat
tgggtatgatagacccctggacagggctttgagtggatgtgatggatcatcacctac
aatgggaacccaacgtatacccacggcttcacaggatggtttgtcttctccatg
gacacgtctgtcagcacggcgtgtcttcagatcagcagcctaaaggctgaggacacggcc
gagtattactgtgcgaagta
>IGHV7-34-1*03
ctgcagctggtgcagtctgggcctgaggtgaagaagcgtggggcctcagtgaag
gtctcctataagtcttctggttacaccttcaccatctatggtatgaat
tgggtatgatagacccctggacagggctttgagtggatgtgatggatcatcacctac
actgggaacccaacgtatacccacggcttcacaggatggtttgtcttctccatg
gacacgtctgtcagcacggcgtgtcttcagatcagcagcctaaaggctgaggacacggcc
gagtattactgtgcgaagta
>IGHV7-4-1*01
caggtgcagctggtgcaatctgggtctgagttgaagaagcctggggcctcagtgaag
gtttcctgcaaggcttctggatacaccttcactagctatgctatgaat
tgggtgcgacaggcccctggacaagggcttgagtggatgggatggatcaacaccaac
actgggaacccaacgtatgcccagggcttcacaggacggtttgtcttctccttg
gacacctctgtcagcacggcatatctgcagatctgcagcctaaaggctgaggacactgcc
gtgtattactgtgcgagaga
>IGHV7-4-1*02
caggtgcagctggtgcaatctgggtctgagttgaagaagcctggggcctcagtgaag
gtttcctgcaaggcttctggatacaccttcactagctatgctatgaat
tgggtgcgacaggcccctggacaagggcttgagtggatgggatggatcaacaccaac
actgggaacccaacgtatgcccagggcttcacaggacggtttgtcttctccttg
gacacctctgtcagcacggcatatctgcagatcagcagcctaaaggctgaggacactgcc
gtgtattactgtgcgagaga
>IGHV7-4-1*03
caggtgcagctggtgcaatctgggtctgagttgaagaagcctggggcctcagtgaag
gtttcctgcaaggcttctggatacaccttcactagctatgctatgaat
tgggtgcgacaggcccctggacaagggcttgagtggatgggatggatcaacaccaac
actgggaacccaacgtatgcccagggcttcacaggacggtttgtcttctccttg
gacacctctgtcagcacggcatatctgcagatcagcacgctaaaggctgaggacactg
>IGHV7-4-1*04
caggtgcagctggtgcaatctgggtctgagttgaagaagcctggggcctcagtgaag
gtttcctgcaaggcttctggatacaccttcactagctatgctatgaat
tgggtgcgacaggcccctggacaagggcttgagtggatgggatggatcaacaccaac
actgggaacccaacgtatgcccagggcttcacaggacggtttgtcttctccttg
gacacctctgtcagcatggcatatctgcagatcagcagcctaaaggctgaggacactgcc
gtgtattactgtgcgagaga
>IGHV7-4-1*05
caggtgcagctggtgcaatctgggtctgagttgaagaagcctggggcctcagtgaag
gtttcctgcaaggcttctggatacaccttcactagctatgctatgaat
tgggtgcgacaggcccctggacaagggcttgagtggatgggatggatcaacaccaac
actgggaacccaacgtatgcccagggcttcacaggacggtttgtcttctccttg
gacacctctgtcagcatggcatatctgcagatcagcagcctaaaggctgaggacactgcc
gtgtgttactgtgcgagaga
>IGHV7-40*03
ttttcaatagaaaagtcaaataatctaagtgtcaatcagtggatgattagataaaat
atgatatatgtaaatcatggaatactatgcagccagtatggtatgaat
tcagtgtgaccagcccctggacaagggcttgagtggatgggatggatcatcacctac
actgggaacccaacatataccaacggcttcacaggacggtttctattctccatg
gacacctctgtcagcatggcgtatctgcagatcagcagcctaaaggctgaggacacggcc
gtgtatgactgtatgagaga
>IGHV7-81*01
caggtgcagctggtgcagtctggccatgaggtgaagcagcctggggcctcagtgaag
gtctcctgcaaggcttctggttacagtttcaccacctatggtatgaat
tgggtgccacaggcccctggacaagggcttgagtggatgggatggttcaacacctac
actgggaacccaacatatgcccagggcttcacaggacggtttgtcttctccatg
gacacctctgccagcacagcatacctgcagatcagcagcctaaaggctgaggacatggcc
atgtattactgtgcgagata
>IGHV8-51-1*01
gaggcccagcttacagagtctgggggagacttggtacactgagaggggcccctgagg
ctctcctgtgcagcctcttggttcaccttcagtatctatgagattcac
tgggtttgccaggcctcagggaaggggctggaatgggttgcagttatatggcgtagt
gaaagtcatcaatacaatgcagactatgttaggggcagactcaccacttccaga
gacaacaccaagtacatgctgtacatgcaaatgaacagcctgagaacccagaacatggca
gcatttaactgtgcaggaaa
>IGHV8-51-1*02
gaggcccagcttacagagtctgggggagacttggtacacttagaggggcccctgagg
ctctcctgtgcagcctcttggttcaccttcagtatctatgagattcac
tgggtttgccaggcctcagggaaggggctggaatgggttgcagttatatggcgtggt
gaaagtcatcaatacaatgcagactatgttaggggcagactcaccacttccaga
gacaacaccaagtacatgctgtacatgcaaatgatcagcctgagaacccagaacatggca
gcatttaactgtgcaggaaa
>IGHV8-51-1*03
gaggcccagcttacagagtctgggggagacttggtacactgagaggggcccctgagg
ctctcctgtgcagcctcttggttcaccttcagtatctatgagattcac
tgggtttgccaggcctcagggaaggggctggaatgggttgcagttatatggcgtggt
gaaagtcatcaatacaatgcagactatgttaggggcagactcaccacttccaga
gacaacaccaagtacatgctgtacatgcaaatgaacagcctgagaacccagaacatggca
gcatttaactgtgcaggaaa

>IGHD1-1*01
ggtacaactggaacgac
>IGHD1-14*01
ggtataaccggaaccac
>IGHD1-20*01
ggtataactggaacgac
>IGHD1-26*01
ggtatagtgggagctactac
>IGHD1-7*01
ggtataactggaactac
>IGHD1/OR15-1a*01
ggtataactggaacaac
>IGHD1/OR15-1b*01
ggtataactggaacaac
>IGHD2-15*01
aggatattgtagtggtggtagctgctactcc
>IGHD2-2*01
aggatattgtagtagtaccagctgctatgcc
>IGHD2-2*02
aggatattgtagtagtaccagctgctatacc
>IGHD2-2*03
tggatattgtagtagtaccagctgctatgcc
>IGHD2-21*01
agcatattgtggtggtgattgctattcc
>IGHD2-21*02
agcatattgtggtggtgactgctattcc
>IGHD2-8*01
aggatattgtactaatggtgtatgctatacc
>IGHD2-8*02
aggatattgtactggtggtgtatgctatacc
>IGHD2/OR15-2a*01
agaatattgtaatagtactactttctatgcc
>IGHD2/OR15-2b*01
agaatattgtaatagtactactttctatgcc
>IGHD3-10*01
gtattactatggttcggggagttattataac
>IGHD3-10*02
gtattactatgttcggggagttattataac
>IGHD3-16*01
gtattatgattacgtttgggggagttatgcttatacc
>IGHD3-16*02
gtattatgattacgtttgggggagttatcgttatacc
>IGHD3-22*01
gtattactatgatagtagtggttattactac
>IGHD3-3*01
gtattacgatttttggagtggttattatacc
>IGHD3-3*02
gtattagcatttttggagtggttattatacc
>IGHD3-9*01
gtattacgatattttgactggttattataac
>IGHD3/OR15-3a*01
gtattatgatttttggactggttattatacc
>IGHD3/OR15-3b*01
gtattatgatttttggactggttattatacc
>IGHD4-11*01
tgactacagtaactac
>IGHD4-17*01
tgactacggtgactac
>IGHD4-23*01
tgactacggtggtaactcc
>IGHD4-4*01
tgactacagtaactac
>IGHD4/OR15-4a*01
tgactatggtgctaactac
>IGHD4/OR15-4b*01
tgactatggtgctaactac
>IGHD5-12*01
gtggatatagtggctacgattac
>IGHD5-18*01
gtggatacagctatggttac
>IGHD5-24*01
gtagagatggctacaattac
>IGHD5-5*01
gtggatacagctatggttac
>IGHD5/OR15-5a*01
gtggatatagtgtctacgattac
>IGHD5/OR15-5b*01
gtggatatagtgtctacgattac
>IGHD6-13*01
gggtatagcagcagctggtac
>IGHD6-19*01
gggtatagcagtggctggtac
>IGHD6-25*01
gggtatagcagcggctac
>IGHD6-6*01
gagtatagcagctcgtcc
>IGHD7-27*01
ctaactgggga
>IGHD1-1*01
ggtacaactggaacgac
>IGHD1-14*01
ggtataaccggaaccac
>IGHD1-20*01
ggtataactggaacgac
>IGHD1-26*01
ggtatagtgggagctactac
>IGHD1-7*01
ggtataactggaactac
>IGHD1/OR15-1a*01
ggtataactggaacaac
>IGHD1/OR15-1b*01
ggtataactggaacaac
>IGHD2-15*01
aggatattgtagtggtggtagctgctactcc
>IGHD2-2*01
aggatattgtagtagtaccagctgctatgcc
>IGHD2-2*02
aggatattgtagtagtaccagctgctatacc
>IGHD2-2*03
tggatattgtagtagtaccagctgctatgcc
>IGHD2-21*01
agcatattgtggtggtgattgctattcc
>IGHD2-21*02
agcatattgtggtggtgactgctattcc
>IGHD2-8*01
aggatattgtactaatggtgtatgctatacc
>IGHD2-8*02
aggatattgtactggtggtgtatgctatacc
>IGHD2/OR15-2a*01
agaatattgtaatagtactactttctatgcc
>IGHD2/OR15-2b*01
agaatattgtaatagtactactttctatgcc
>IGHD3-10*01
gtattactatggttcggggagttattataac
>IGHD3-10*02
gtattactatgttcggggagttattataac
>IGHD3-16*01
gtattatgattacgtttgggggagttatgcttatacc
>IGHD3-16*02
gtattatgattacgtttgggggagttatcgttatacc
>IGHD3-22*01
gtattactatgatagtagtggttattactac
>IGHD3-3*01
gtattacgatttttggagtggttattatacc
>IGHD3-3*02
gtattagcatttttggagtggttattatacc
>IGHD3-9*01
gtattacgatattttgactggttattataac
>IGHD3/OR15-3a*01
gtattatgatttttggactggttattatacc
>IGHD3/OR15-3b*01
gtattatgatttttggactggttattatacc
>IGHD4-11*01
tgactacagtaactac
>IGHD4-17*01
tgactacggtgactac
>IGHD4-23*01
tgactacggtggtaactcc
>IGHD4-4*01
tgactacagtaactac
>IGHD4/OR15-4a*01
tgactatggtgctaactac
>IGHD4/OR15-4b*01
tgactatggtgctaactac
>IGHD5-12*01
gtggatatagtggctacgattac
>IGHD5-18*01
gtggatacagctatggttac
>IGHD5-24*01
gtagagatggctacaattac
>IGHD5-5*01
gtggatacagctatggttac
>IGHD5/OR15-5a*01
gtggatatagtgtctacgattac
>IGHD5/OR15-5b*01
gtggatatagtgtctacgattac
>IGHD6-13*01
gggtatagcagcagctggtac
>IGHD6-19*01
gggtatagcagtggctggtac
>IGHD6-25*01
gggtatagcagcggctac
>IGHD6-6*01
gagtatagcagctcgtcc
>IGHD7-27*01
ctaactgggga

>IGHJ1*01
gctgaatacttccagcactggggccagggcaccctggtcaccgtctcctcag
>IGHJ2*01
ctactggtacttcgatctctggggccgtggcaccctggtcactgtctcctcag
>IGHJ3*01
tgatgcttttgatgtctggggccaagggacaatggtcaccgtctcttcag
>IGHJ3*02
tgatgcttttgatatctggggccaagggacaatggtcaccgtctcttcag
>IGHJ4*01
actactttgactactggggccaaggaaccctggtcaccgtctcctcag
>IGHJ4*02
actactttgactactggggccagggaaccctggtcaccgtctcctcag
>IGHJ4*03
gctactttgactactggggccaagggaccctggtcaccgtctcctcag
>IGHJ5*01
acaactggttcgactcctggggccaaggaaccctggtcaccgtctcctcag
>IGHJ5*02
acaactggttcgacccctggggccagggaaccctggtcaccgtctcctcag
>IGHJ6*01
attactactactactacggtatggacgtctgggggcaagggaccacggtcaccgtctcctcag
>IGHJ6*02
attactactactactacggtatggacgtctggggccaagggaccacggtcaccgtctcctca
>IGHJ6*03
attactactactactactacatggacgtctggggcaaagggaccacggtcaccgtctcctca
>IGHJ6*04
attactactactactacggtatggacgtctggggcaaagggaccacggtcaccgtctcctcag
