# Supplementary material for: Computational Inference, Validation, and Analysis of 5’UTR-Leader Sequences of Alleles of Immunoglobulin Heavy Chain Variable Genes
Source: Front Immunol. 2021 Oct 4;12:730105. doi: 10.3389/fimmu.2021.730105 (PMC8521166; doi:10.3389/fimmu.2021.730105)
Supplement: Supplementary file 1 [file DataSheet_1.zip › Supplementary information/Supplementary_Data_2.txt]

Supplementary Data 2. Database of upstream regions of IGHV genes, as FASTA entries, inferred from transcriptome data. Added to the list are upstream regions of two poorly expressed genes that were not inferred in the present study but defined in a separate study (23).
>IGHV1-18*01-A|2
ACCCAAAAACCACACCCCTCCTTGGGAGAATCCCCTAGATCACAGCTCCTCACCATGGACTGGACCTGGAGCATCCTTTTCTTGCTGGCAGCAGCAACAGGTGCCCACTCC
>IGHV1-18*01-B|94
ACCCAAAAACCACACCCCTCCTTGGGAGAATCCCCTAGATCACAGCTCCTCACCATGGACTGGACCTGGAGCATCCTTTTCTTGGTGGCAGCAGCAACAGGTGCCCACTCC
>IGHV1-18*04-A|31
ACCCAAAAACCACACCCCTCCTTGGGAGAATCCCCTAGATCACAGCTCCTCACCATGGACTGGACCTGGAGCATCCTTTTCTTGGTGGCAGCAGCAACAGGTGCCCACTCC
>IGHV1-24*01-A|2
ATCACACAACAGCCACATCCCTCCCCTACAGAAGCCCCCAGAGCACAGCACCTCACCATGGACTGCACCTGGAGGATCCTCTTCTTGGTGGCAGCAGCTACAGGCACCCACGCC
>IGHV1-24*01-B|30
ATCACACAACAGCCACATCCCTCCCCTACAGAAGCCCCCAGAGTGCAGCACCTCACCATGGACTGCACCTGGAGGATCCTCTTCTTGGTGGCAGCAGCTACAGGCACCCACGCC
>IGHV1-24*01-C|91
ATCACACAACAGCCACATCCCTCCCCTACAGAAGCCCCCAGAGCGCAGCACCTCACCATGGACTGCACCTGGAGGATCCTCTTCTTGGTGGCAGCAGCTACAGGCACCCACGCC
>IGHV1-2*02-A|68
AGCATCACCCAGCAACCACATCTGTCCTCTAGAGAATCCCCTGAGAGCTCCGTTCCTCACCATGGACTGGACCTGGAGGATCCTCTTCTTGGTGGCAGCAGCCACAGGAGCCCACTCC
>IGHV1-2*04-A|64
AGCATCACCCAGCAACCACATCTGTCCTCTAGAGAATCCCCTGAGAGCTCCGTTCCTCACCATGGACTGGACCTGGAGGATCCTCTTCTTGGTGGCAGCAGCCACAGGAGCCCACTCC
>IGHV1-2*05-A|1
AGCATCACCCAGCAACCACATCTGTCCTCTAGAGAATCCCCTGAGAGCTCCGTTCCTCACCATGGACTGGACCTGGAGGATCCTCTTCTTGGTGGCAGCAGCCACAGGAGCCCACTCC
>IGHV1-2*06-A|19
AGCATCACCCAGCAACCACATCTGTCCTCTAGAGAATCCCCTGAGAGCTCCGTTCCTCACCATGGACTGGACCTGGAGGATCCTCTTCTTGGTGGCAGCAGCCACAGGAGCCCACTCC
>IGHV1-3*01-A|1
AACCACATCCCTCCTCAGAAGCCCCCAGAGCACAACGCCTCACCATGGACTGGACCTGGAGGATCCTCTTTTTGGTGGCAGCAGCCACAGGTGTCCACTCC
>IGHV1-3*01-B|9
AACCACATCCCTCCTCAGAAGCCCCCAGAGCACAACTCCTCACCATGGACTGGACCTGGAGGATCCTCTTTTTGGTGGCAGCAGCCACAGGTGCCCACTCC
>IGHV1-3*01-C|26
AACCACATCCCTCCTCAGAAGCCCCCAGAGCACAACTCCTTACCATGGACTGGACCTGGAGGATCCTCTTTTTGGTGGCAGCAGCCACAGGTGCCCACTCC
>IGHV1-3*01-D|57
AACCACATCCCTCCTCAGAAGCCCCCAGAGCACAACGCCTCACCATGGACTGGACCTGGAGGATCCTCTTTTTGGTGGCAGCAGCCACAGGTGCCCACTCC
>IGHV1-3*01_S6816-A|2
AACCACATCCCTCCTCAGAAGCCCCCAGAGCACAACGCCTCACCATGGACTGGACCTGGAGGATCCTCTTTTTGGTGGCAGCAGCCACAGGTGCCCACTCC
>IGHV1-46*01-A|90
ATCATCCAACAACCACATCCCTTCTCTACAGAAGCCTCTGAGAGGAAAGTTCTTCACCATGGACTGGACCTGGAGGGTCTTCTGCTTGCTGGCTGTAGCTCCAGGTGCTCACTCC
>IGHV1-46*03-A|49
ATCATCCAACAACCACATCCCTTCTCTACAGAAGCCTCTGAGAGGAAAGTTCTTCACCATGGACTGGACCTGGAGGGTCTTCTGCTTGCTGGCTGTAGCTCCAGGTGCTCACTCC
>IGHV1-46*04-A|2
ATCATCCAACAACCACATCCCTTCTCTACAGAAGCCTCTGAGAGGAAAGTTCTTCACCATGGACTGGACCTGGAGGGTCTTCTGCTTGCTGGCTGTAGCTCCAGGTGCTCACTCC
>IGHV1-58*01-A|61
ATCATCCAGAAACCACATCCCTCCGCTAGAGAAGCCCCTGACGGCACAGTTCCTCACTATGGACTGGATTTGGAGGATCCTCTTCTTGGTGGGAGCAGCGACAGGTGCCCACTCC
>IGHV1-58*02-A|23
ATCATCCAGAAACCACATCCCTCCGCTAGAGAAGCCCCTGACGGCACAGTTCCTCACTATGGACTGGATTTGGAGGATCCTCTTCTTGGTGGGAGCAGCGACAGGTGCCCACTCC
>IGHV1-58*02-B|16
ATCATCCAGAAACCACATCCCTCCGCTAGAGAAGCCCCTGACGGCACAGTTCCTCACTATGGACTGGATTTGGAGGGTCCTCTTCTTGGTGGGAGCAGCGACAGGTGCCCACTCC
>IGHV1-69-2*01-A|1
ATCACACAACAGCCACATCCCTCCCCTACAGAAGCCCCCAGAGCACAGCACCTCACCATGGACTGCACCTGGAGGATCCTCCTCTTGGTGGCAGCAGCTACAGGCACCCACGCC
>IGHV1-69-2*01-B|29
ATCACACAACAGCCACATCCCTCCCCTACAGAAGCCCCCAGAGAGCAGCACCTCACCATGGACTGCACCTGGAGGATCCTCCTCTTGGTGGCAGCAGCTACAGGCACCCACGCC
>IGHV1-69*01-A|76
ATCACATAACAACCACATTCCTCCTCTAAAGAAGCCCCTGGGAGCACAGCTCATCACCATGGACTGGACCTGGAGGTTCCTCTTTGTGGTGGCAGCAGCTACAGGTGTCCAGTCC
>IGHV1-69*01-B|1
ATCACATAACAACCACATTCCTCCTCTGAAGAAGCCCCTGGGAGCACAGCTCATCACCATGGACTGGACCTGGAGGTTCCTCTTTGTGGTGGCAGCAGCTACAGGTGTCCAGTCC
>IGHV1-69*01_S8909-A|1
ATCACATAACAACCACATTCCTCCTCTAAAGAAGCCCCTGGGAGCACAGCTCATCACCATGGACTGGACCTGGAGGTTCCTCTTTGTGGTGGCAGCAGCTACAGGTGTCCAGTCC
>IGHV1-69*02-A|45
TCACATAACAACCAGATTCCTCCTCTAAAGAAGCCCCTGGGAGCACAGCTCATCACCATGGACTGGACCTGGAGGTTCCTCTTTGTGGTGGCAGCAGCTACAGGTGTCCAGTCC
>IGHV1-69*04-A|24
ATCACATAACAACCAGATTCCTCCTCTAAAGAAGCCCCTGGGAGCACAGCTCATCACCATGGACTGGACCTGGAGGTTCCTCTTTGTGGTGGCAGCAGCTACAGGTGTCCAGTCC
>IGHV1-69*04-B|2
ATCACATAACAACCACATTCCTCCTCTGAAGAAGCCCCTGGGAGCACAGCTCATCACCATGGACTGGACCTGGAGGTTCCTCTTTGTGGTGGCAGCAGCTACAGGTGTCCAGTCC
>IGHV1-69*04_S3852-A|2
ATCACATAACAACCAGATTCCTCCTCTAAAGAAGCCCCTGGGAGCACAGCTCATCACCATGGACTGGACCTGGAGGTTCCTCTTTGTGGTGGCAGCAGCTACAGGTGTCCAGTCC
>IGHV1-69*06-A|40
ATCACATAACAACCACATTCCTCCTCTGAAGAAGCCCCTGGGAGCACAGCTCATCACCATGGACTGGACCTGGAGGTTCCTCTTTGTGGTGGCAGCAGCTACAGGTGTCCAGTCC
>IGHV1-69*06-B|2
ATCACATAACAACCACATTCCTCCTCTAAAGAAGCCCCTGGGAGCACAGCTCATCACCATGGACTGGACCTGGAGGTTCCTCTTTGTGGTGGCAGCAGCTACAGGTGTCCAGTCC
>IGHV1-69*06_S0471-A|1
ATCACATAACAACCACATTCCTCCTCTGAAGAAGCCCCTGGGAGCACAGCTCATCACCATGGACTGGACCTGGAGGTTCCTCTTTGTGGTGGCAGCAGCTACAGGTGTCCAGTCC
>IGHV1-69*09-A|2
ACATAACAACCACATTCCTCCTCTAAAGAAGCCCCTGGGAGCACAGCTCATCACCATGGACTGGACCTGGAGGTTCCTCTTTGTGGTGGCAGCAGCTACAGGTGTCCAGTCC
>IGHV1-69*09-B|1
ATCACATAACAACCAGATTCCTCCTCTAAAGAAGCCCCTGGGAGCACAGCTCATCACCATGGACTGGACCTGGAGGTTCCTCTTTGTGGTGGCAGCAGCTACAGGTGTCCAGTCC
>IGHV1-69*09-C|5
ATCACATAACAACCACATTCCTCCTCTGAAGAAGCCCCTGGGAGCACAGCTCATCACCATGGACTGGACCTGGAGGTTCCTCTTTGTGGTGGCAGCAGCTACAGGTGTCCAGTCC
>IGHV1-69*10-A|2
ATCACATAACAACCAGATTCCTCCTCTAAAGAAGCCCCTGGGAGCACAGCTCATCACCATGGACTGGACCTGGAGGTTCCTCTTTGTGGTGGCAGCAGCTACAGGTGTCCAGTCC
>IGHV1-69*12-A|3
ACATAACAACCAGATTCCTCCTCTAAAGAAGCCCCTGGGAGCACAGCTCATCACCATGGACTGGACCTGGAGGTTCCTCTTTGTGGTGGCAGCAGCTACAGGTGTCCAGTCC
>IGHV1-69*17-A|2
ATCACATAACAACCACATTCCTCCTCTGAAGAAGCCCCTGGGAGCACAGCTCATCACCATGGACTGGACCTGGAGGTTCCTCTTTGTGGTGGCAGCAGCTACAGGTGTCCAGTCC
>IGHV1-8*01-A|77
ACTCAACAACCACATCTGTCCTCTAGAGAAAACCCTGTGAGCACAGCTCCTCACCATGGACTGGACCTGGAGGATCCTCTTCTTGGTGGCAGCAGCTACAAGTGCCCACTCC
>IGHV1-8*03-A|2
ACTCAACAACCACATCTGTCCTCTAGAGAAAACCCTGTGAGCACAGCTCCTCACCATGGACTGGACCTGGAGGATCCTCTTCTTGGTGGCAGCAGCTACAAGTGCCCACTCC
>IGHV2-26*01-A|98
ACTCCTGTGCCCCACCATGGACACACTTTGCTACACACTCCTGCTGCTGACCACCCCTTCCTGGGTCTTGTCC
>IGHV2-26*02_S3803-A|1
ACTCCTGTGCCCCACCATGGACACGCTTTGCTACACACTCCTGCTGCTGACCACCCCTTCCTGGGTCTTGTCC
>IGHV2-5*01-A|57
ACTCCTGTGCCCCACCATGGACACACTTTGCTCCACGCTCCTGCTGCTGACCATCCCTTCATGGGTCTTGTCC
>IGHV2-5*02-A|82
ACTCCTGTGCCCCACCATGGACACACTTTGCTCCACGCTCCTGCTGCTGACCATCCCTTCATGGGTCTTGTCC
>IGHV2-70*01-A|63
AATCCTGCTCTCCACCATGGACATACTTTGTTCCACGCTCCTGCTACTGACTGTCCCGTCCTGGGTCTTATCC
>IGHV2-70*04-A|26
AATCCTGCTCTCCACCATGGACATACTTTGTTCCACGCTCCTGCTACTGACTGTCCCGTCCTGGGTCTTATCC
>IGHV2-70*04_S5392-A|1
AATCCTGCTCTCCACCATGGACATACTTTGTTCCACGCTCCTGCTACTGACTGTCCCGTCCTGGGTCTTATCC
>IGHV2-70*15-A|6
AATCCTGCTCTCCACCATGGACATACTTTGTTCCACGCTCCTGCTACTGACTGTCCCGTCCTGGGTCTTATCC
>IGHV2-70*15-B|36
AATCCTGCTCCCCACCATGGACATACTTTGTTCCACGCTCCTGCTACTGACTGTCCCGTCCTGGGTCTTATCC
>IGHV3-11*01-A|76
AGCTCTGGGAGAAGAGCCCCAGCCCCAGAATTCCCAGGAGTTTCCATTCGGTGATCAGCACTGAACACAGAGGACTCACCATGGAGTTTGGGCTGAGCTGGGTTTTCCTTGTTGCTATTATAAAAGGTGTCCAGTGT
>IGHV3-11*04-A|2
AGCTCTGGGAGAAGAGCCCCAGCCCCAGAATTCCCAGGAGTTTCCATTCGGTGATCAGCACTGAACACAGAGGACTCACCATGGAGTTTGGGCTGAGCTGGGTTTTCCTTGTTGCTATTATAAAAGGTGTCCAGTGT
>IGHV3-11*05-A|22
AGCTCTGGGAGAAGAGCCCCAGCCCCAGAATTCCCAGGAGTTTCCATTCGGTGATCAGCACTGAACACAGAGGACTCACCATGGAGTTTGGGCTGAGCTGGGTTTTCCTTGTTGCTATTATAAAAGGTGTCCAGTGT
>IGHV3-11*06-A|47
AGCTCTGGGAGAAGAGCCCCAGCCCCAGAATTCCCAGGAGTTTCCATTCGGTGATCAGCACTGAACACAGAGGACTCACCATGGAGTTTGGGCTGAGCTGGGTTTTCCTTGTTGCTATTATAAAAGGTGTCCAGTGT
>IGHV3-13*01-A|61
AGCTCTGGGAGTGGAGCCCCAGCCTTGGGATTCCCAAGTGTTTGTATTCAGTGATCAGGACTGAACACACAGGACTCACCATGGAGTTGGGGCTGAGCTGGGTTTTCCTTGTTGCTATATTAGAAGGTGTCCAGTGT
>IGHV3-13*01_S3164-A|8
CTCTGGGAGTGGAGCCCCAGCCTTGGGATTCCCAAGTGTTTGTATTCAGTGATCAGGACTGAACACACAGGACTCACCATGGAGTTGGGGCTGAGCTGGGTTTTCCTTGTTGCTATATTAGAAGGTGTCCAGTGT
>IGHV3-13*04-A|19
AGCTCTGGGAGTGGAGCCCCAGCCTTGGGATTCCCAAGTGTTTGTATTCAGTGATCAGGACTGAACACACAGGACTCACCATGGAGTTGGGGCTGAGCTGGGTTTTCCTTGTTGCTATATTAGAAGGTGTCCAGTGT
>IGHV3-13*05-A|22
AGCTCTGGGAGTGGAGCCCCAGCCTTGGGATTCCCAAGTGTTTGTATTCAGTGATCAGGACTGAACACACAGGACTCACCATGGAGTTGGGGCTGAGCTGGGTTTTCCTTGTTGCTATATTAGAAGGTGTCCAGTGT
>IGHV3-15*01-A|96
AGCTCTGGGAGAGGAGCCCCAGCCTTGGGATTCCCAAGTGTTTTCATTCAGTGATCAGGACTGAACACAGAGGACTCACCATGGAGTTTGGGCTGAGCTGGATTTTCCTTGCTGCTATTTTAAAAGGTGTCCAGTGT
>IGHV3-15*07-A|25
AGCTCTGGGAGAGGAGCCCCAGCCTTGGGATTCCCAAGTGTTTTCATTCAGTGATCAGGACTGAACACAGAGGACTCACCATGGAGTTTGGGCTGAGCTGGATTTTCCTTGCTGCTATTTTAAAAGGTGTCCAGTGT
>IGHV3-20*01-A|53
AGCTCTGGGAGAGGAGCCCCAGCCCTGAGATTCCCACGTGTTTCCATTCAGTGATCAGCACTGAACACAGAGGACTCGCCATGGAGTTTGGGCTGAGCTGGGTTTTCCTTGTTGCTATTTTAAAAGGTGTCCAGTGT
>IGHV3-20*04-A|30
AGCTCTGGGAGAGGAGCCCCAGCCCTGAGATTCCCACGTGTTTCCATTCAGTGATCAGCACTGAACACAGAGGACTCGCCATGGAGTTTGGGCTGAGCTGGGTTTTCCTTGTTGCTATTTTAAAAGGTGTCCAGTGT
>IGHV3-21*01-A|95
AGCTCTGAGAGAGGAGCCTTAGCCCTGGATTCCAAGGCCTATCCACTTGGTGATCAGCACTGAGCACCGAGGATTCACCATGGAACTGGGGCTCCGCTGGGTTTTCCTTGTTGCTATTTTAGAAGGTGTCCAGTGT
>IGHV3-21*01-B|15
AGCTCTGAGAGAGGAGCCTTAGCCCTGGATTCCAAGGCCTATCCACTTGGTGATCAGCACGGAGCACCGAGGATTCACCATGGAACTGGGGCTCCGCTGGGTTTTCCTTGTTGCTATTTTAGAAGGTGTCCAGTGT
>IGHV3-21*01_S4935-A|1
AGCTCTGAGAGAGGAGCCTTAGCCCTGGATTCCAAGGCCTATCCACTTGGTGATCAGCACTGAGCACCGAGGATTCACCATGGAACTGGGGCTCCGCTGGGTTTTCCTTGTTGCTATTTTAGAAGGTGTCCAGTGT
>IGHV3-21*01_S5913-A|1
AGCTCTGAGAGAGGAGCCTTAGCCCTGGATTCCAAGGCCTATCCACTTGGTGATCAGCACTGAGCACCGAGGATTCACCATGGAACTGGGGCTCCGCTGGGTTTTCCTTGTTGCTATTTTAGAAGGTGTCCAGTGT
>IGHV3-23*01-A|97
AGCTCTGAGAGAGGAGCCCAGCCCTGGGATTTTCAGGTGTTTTCATTTGGTGATCAGGACTGAACAGAGAGAACTCACCATGGAGTTTGGGCTGAGCTGGCTTTTTCTTGTGGCTATTTTAAAAGGTGTCCAGTGT
>IGHV3-23*04-A|20
AGCTCTGAGAGAGGAGCCCAGCCCTGGGATTTTCAGGTGTTTTCATTTGGTGATCAGGACTGAACAGAGAGAACTCACCATGGAGTTTGGGCTGAGCTGGCTTTTTCTTGTGGCTATTTTAAAAGGTGTCCAGTGT
>IGHV3-30-3*01-A|69
AGCTCTGGGAGACGAGCCCAGCACTGGAAGTCGCCGGTGTTTCCATTCGGTGATCATCACTGAACACAGAGGACTCACCATGGAGTTTGGGCTGAGCTGGGTTTTCCTCGTTGCTCTTTTAAGAGGTGTCCAGTGT
>IGHV3-30*01-A|11
AGCTCTGGGAGAGGAGCCCAGCACTGGAAGTCGCCGGTGTTTCCATTCGGTGATCAGCACTGAACACAGAGGACTCACCATGGAGTTTGGGCTGAGCTGGGTTTTCCTCGTTGCTCTTTTAAGAGGTGTCCAGTGT
>IGHV3-30*02-A|3
AGCTCTGGGAGAGGAGCCCAGCACTAGAAGTCGGCGGTGTTTCCATTCGGTGATCATCACTGAACACAGAGGACTCACCATGGAGTTTGGGCTGAGCTGGGTTTTCCTCGTTGCTCTTTTAAGAGGTGTCCAGTGT
>IGHV3-30*02-B|6
AGCTCTGGGAGAGGAGCCCAGCACTAGAAGTCGGCGGTGTTTCCATTCGGTGATCAGCACTGAACACAGAGGACTCACCATGGAGTTTGGGCTGAGCTGGGTTTTCCTCGTTGCTCTTTTAAGAGGTGTCCAGTGT
>IGHV3-30*02_S4989-A|1
AGCTCTGGGAGAGGAGCCCAGCACTAGAAGTCGGCGGTGTTTCCATTCGGTGATCAGCACTGAACACAGAGGACTCACCATGGAGTTTGGGCTGAGCTGGGTTTTCCTCGTTGCTCTTTTAAGAGGTGTCCAGTGT
>IGHV3-30*03-A|5
AGCTCTGGGAGAGGAGCCCAGCACTAGAAGTCGGCGGTGTTTCCATTCGGTGATCAGCACTGAACACAGAGGACTCACCATGGAGTTTGGGCTGAGCTGGGTTTTCCTCGTTGCTCTTTTAAGAGGTGTCCAGTGT
>IGHV3-30*04-A|6
AGCTCTGGGAGACGAGCCCAGCACTGGAAGTCGCCGGTGTTTCCATTCGGTGATCATCACTGAACACAGAGGACTCACCATGGAGTTTGGGCTGAGCTGGGTTTTCCTCGTTGCTCTTTTAAGAGGTGTCCAGTGT
>IGHV3-30*04-B|12
AGCTCTGGGAGACGAGCCCAGCACTGGAAGTCGCCGGTGTTTCCATTCGGTGATCAGCACTGAACACAGAGGACTCACCATGGAGTTTGGGCTGAGCTGGGTTTTCCTCGTTGCTCTTTTAAGAGGTGTCCAGTGT
>IGHV3-30*04_S7005-A|1
AGCTCTGGGAGAGGAGCCCAGCACTAGAAGTCGGCGGTGTTTCCATTCGGTGATCAGCACTGAACACAGAGGACTCACCATGGAGTTTGGGCTGAGCTGGGTTTTCCTCGTTGCTCTTTTAAGAGGTGTCCAGTGT
>IGHV3-30*18-A|92
AGCTCTGGGAGAGGAGCCCAGCACTAGAAGTCGGCGGTGTTTCCATTCGGTGATCAGCACTGAACACAGAGGACTCACCATGGAGTTTGGGCTGAGCTGGGTTTTCCTCGTTGCTCTTTTAAGAGGTGTCCAGTGT
>IGHV3-30*19_S5956-A|1
AGCTCTGGGAGACGAGCCCAGCACTGGAAGTCGCCGGTGTTTCCATTCGGTGATCATCACTGAACACAGAGGACTCACCATGGAGTTTGGGCTGAGCTGGGTTTTCCTCGTTGCTCTTTTAAGAGGTGTCCAGTGT
>IGHV3-33*01-A|96
AGCTCTGGGAGAGGAGCCCAGCACTAGAAGTCGGCGGTGTTTCCATTCGGTGATCAGCACTGAACACAGAGGACTCACCATGGAGTTTGGGCTGAGCTGGGTTTTCCTCGTTGCTCTTTTAAGAGGTGTCCAGTGT
>IGHV3-33*01_S3418-A|1
AGCTCTGGGAGAGGAGCCCAGCACTAGAAGTCGGCGGTGTTTCCATTCGGTGATCAGCACTGAACACAGAGGACTCACCATGGAGTTTGGGCTGAGCTGGGTTTTCCTCGTTGCTCTTTTAAGAGGTGTCCAGTGT
>IGHV3-43D*03-A|15
AGCTCTGGGAAAGGAGCCCCAGCCCTGAGATTCCCAGGTGTTTCCATTCGGTGATCAGCACTGAACACAGAACTCACCATGGAGTTTGGACTGAGCTGGGTTTTCCTTGTTGCTATTTTAAAAGGTGTCCAGTGT
>IGHV3-43D*04-A|13
AGCTCTGGGAAAGGAGCCCCAGCCCTGAGATTCCCAGGTGTTTCCATTCGGTGATCAGCACTGAACACAGAACTCACCATGGAGTTTGGACTGAGCTGGGTTTTCCTTGTTGCTATTTTAAAAGGTGTCCAGTGT
>IGHV3-43D*04_S5432-A|1
AGCTCTGGGAAAGGAGCCCCAGCCCTGAGATTCCCAGGTGTTTCCATTCGGTGATCAGCACTGAACACAGAACTCACCATGGAGTTTGGACTGAGCTGGGTTTTCCTTGTTGCTATTTTAAAAGGTGTCCAGTGT
>IGHV3-43*01-A|73
AGCTCTGGGAGAGGAGCCCCAGCCCTGAGATTCCCAGGTGTTTCCATTCGGTGATCAGCACTGAACACAGAGAACGCACCATGGAGTTTGGACTGAGCTGGGTTTTCCTTGTTGCTATTTTAAAAGGTGTCCAGTGT
>IGHV3-43*02-A|11
AGCTCTGGGAGAGGAGCCCCAGCCCTGAGATTCCCAGGTGTTTCCATTCGGTGATCAGCACTGAACACAGAGAACTCACCATGGAGTTTGGACTGAGCTGGGTTTTCCTTGTTGCTATTTTAAAAGGTGTCCAGTGT
>IGHV3-48*01-A|50
AGAGAGGTGCCTTAGCCCTGGATTCCAAGGCATTTCCACTTGGTGATCAGCACTGAACACAGAGGACTCACCATGGAGTTGGGGCTGTGCTGGGTTTTCCTTGTTGCTATTTTAGAAGGTGTCCAGTGT
>IGHV3-48*02-A|65
AGAGAGGTGCCTTAGCCCTGGATTCCAAGGCATTTCCACTTGGTGATCAGCACTGAACACAGAGGACTCACCATGGAGTTGGGGCTGTGCTGGGTTTTCCTTGTTGCTATTTTAGAAGGTGTCCAGTGT
>IGHV3-48*03-A|34
TCTCAGAGAGGTGCCTTAGCCCTGGATTCCAAGGCATTTCCACTTGGTGATCAGCACTGAACACAGAGGACTCACCATGGAGTTGGGGCTGTGCTGGGTTTTCCTTGTTGCTATTTTAGAAGGTGTCCAGTGT
>IGHV3-48*04-A|10
AGAGAGGTGCCTTAGCCCTGGATTCCAAGGCATTTCCACTTGGTGATCAGCACTGAACACAGAGGACTCACCATGGAGTTGGGGCTGTGCTGGGTTTTCCTTGTTGCTATTTTAGAAGGTGTCCAGTGT
>IGHV3-49*03-A|59
CTCTGGGAGAGGAGCCCCAGCCGTGAGATTCCCAGGAGTTTCCACTTGGTGATCAGCACTGAACACAGACCACCAACCATGGAGTTTGGGCTTAGCTGGGTTTTCCTTGTTGCTATTTTAAAAGGTGTCCAATGT
>IGHV3-49*04-A|37
AGCTCTGGGAGAGGAGCCCCAGCCGTGAGATTCCCAGGAGTTTCCACTTGGTGATCAGCACTGAACACAGACCACCAACCATGGAGTTTGGGCTTAGCTGGGTTTTCCTTGTTGCTATTTTAAAAGGTGTCCAATGT
>IGHV3-49*05-A|60
CTCTGGGAGAGGAGCCCCAGCCGTGAGATTCCCAGGAGTTTCCACTTGGTGATCAGCACTGAACACAGACCACCAACCATGGAGTTTGGGCTTAGCTGGGTTTTCCTTGTTGCTATTTTAAAAGGTGTCCAATGT
>IGHV3-53*01-A|68
AGAGGAGCCCAGCACTGGGATTCCGAGGTGTTTCCATTCGGTGATCAGCACTGAACACAGAGGACTCACCATGGAGTTTTGGCTGAGCTGGGTTTTCCTTGTTGCTATTTTAAAAGGTGTCCAGTGT
>IGHV3-53*02-A|49
GAGGAGCCCAGCACTGGGATTCCGAGGTGTTTCCATTCGGTGATCAGCACTGAACACAGAGGACTCACCATGGAGTTTTGGCTGAGCTGGGTTTTCCTTGTTGCTATTTCAAAAGGTGTCCAGTGT
>IGHV3-53*02_S9017-A|1
AGAGGAGCCCAGCACTGGGATTCCGAGGTGTTTCCATTCGGTGATCAGCACTGAACACAGAGGACTCACCATGGAGTTTTGGCTGAGCTGGGTTTTCCTTGTTGCTATTTCAAAAGGTGTCCAGTGT
>IGHV3-53*04-A|29
AGAGGAGCCCAGCACTGGGATTCCGAGGTGTTTCCATTCGGTGATCAGCACTGAACACAGAGGACTCACCATGGAGTTTTGGCTGAGCTGGGTTTTCCTTGTTGCTATTTTAAAAGGTGTCCAGTGT
>IGHV3-64D*06-A|52
AGCTCTGGGAGAGGAGCCCCAGGCCCGGGATTCCCAGGTGTTTCCATTCAGTGATCAGCACTGAAGACAGAAGACTCATCATGGAGTTCTGGCTGAGCTGGGTTCTCCTTGTTGCCATTTTAAAAGATGTCCAGTGT
>IGHV3-64D*06_S5429-A|12
AGCTCTGGGAGAGGAGCCCCAGGCCCGGGATTCCCAGGTGTTTCCATTCAGTGATCAGCACTGAAGACAGAAGACTCATCATGGAGTTCTGGCTGAGCTGGGTTCTCCTTGTTGCCGTTTTAAAAGATGTCCAGTGT
>IGHV3-64*01-A|46
GCTCTGGGAGAGGAGCCCCCGCCCTGGGATTCCCAGGTGTTTTCATTTGGTGATCAGCACTGAACACAGAAGAGTCATGACGGAGTTTGGGCTGAGCTGGGTTTTCCTTGTTGCTATTTTTAAAGGTGTCCAGTGT
>IGHV3-64*05_S2482-A|10
AGCTCTGGGAGAGGAGCCCCAGGCCCGGGATTCCCAGGTGTTTCCATTCAGTGATCAGCACTGAAGACAGAAGACTCATCATGGAGTTCTGGCTGAGCTGGGTTCTCCTTGTTGCCATTTTAAAAGATGTCCAGTGT
>IGHV3-66*01-A|42
AGCTCTGGGAGAGGAGCCCAGCACTGGGATTCCGAGGTGTTTCCATTCAGTGATCTGCACTGAACACAGAGGACTCGCCATGGAGTTTGGGCTGAGCTGGGTTTTCCTTGTTGCTATTTTAAAAGGTGTCCAGTGT
>IGHV3-66*02-A|29
AGCTCTGGGAGAGGAGCCCAGCACTGGGATTCCGAGGTGTTTCCATTCAGTGATCTGCACTGAACACAGAGGACTCGCCATGGAGTTTGGGCTGAGCTGGGTTTTCCTTGTTGCTATTTTAAAAGGTGTCCAGTGT
>IGHV3-66*02_S8911-A|1
AGCTCTGGGAGAGGAGCCCAGCACTGGGATTCCGAGGTGTTTCCATTCAGTGATCTGCACTGAACACAGAGGACTCGCCATGGAGTTTGGGCTGAGCTGGGTTTTCCTTGTTGCTATTTTAAAAGGTGTCCAGTGT
>IGHV3-72*01-A|47
AGAGCGGAGCCCCAGCCCCAGAATTCCCAGGTGTTTTCATTTGGTGATCAGCACTGAACACAGAGGACTCACCATGGAGTTTGGGCTGAGCTGGGTTTTCCTTGTTGTTATTTTACAAGGTGTCCAGTGT
>IGHV3-73*01-A|51
AGCTCTGGGAGAGGAGCTCCAGCCTTGGGATTCCCAGCTGTCTCCACTCGGTGATCGGCACTGAATACAGGAGACTCACCATGGAGTTTGGGCTGAGCTGGGTTTTCCTTGTTGCTATTTTAAAAGGTGTCCAGTGT
>IGHV3-73*02-A|64
AGCTCTGGGAGAGGAGCTCCAGCCTTGGGATTCCCAGCTGTCTCCACTCGGTGATCGGCACTGAATACAGGAGACTCACCATGGAGTTTGGGCTGAGCTGGGTTTTCCTTGTTGCTATTTTAAAAGGTGTCCAGTGT
>IGHV3-74*01-A|98
AGCCCCAGCCCTGGGATTCCCAGCTGTTTCTGCTTGCTGATCAGGACTGCACACAGAGAACTCACCATGGAGTTTGGGCTGAGCTGGGTTTTCCTTGTTGCTATTTTAAAAGGTGTCCAGTGT
>IGHV3-7*01-A|76
TCTCAGAGAGGAGCCTTAGCCCTGGACTCCAAGGCCTTTCCACTTGGTGATCAGCACTGAGCACAGAGGACTCACCATGGAATTGGGGCTGAGCTGGGTTTTCCTTGTTGCTATTTTAGAAGGTGTCCAGTGT
>IGHV3-7*01-B|2
AGAGAGGAGCCTTAGCCCTGGACTCCAAGGCCTTTCCACTTGGTGATCAGCACTGAGCACAGAGGACTCACCATGGAGTTGGGGCTGAGCTGGGTTTTCCTTGTTGCTATTTTAGAAGGTGTCCAGTGT
>IGHV3-7*03-A|44
CTCAGAGAGGAGCCTTAGCCCTGGACTCCAAGGCCTTTCCACTTGGTGATCAGCACTGAGCACAGAGGACTCACCATGGAGTTGGGGCTGAGCTGGGTTTTCCTTGTTGCTATTTTAGAAGGTGTCCAGTGT
>IGHV3-7*03-B|1
CTCAGAGAGGAGCCTTAGCCCTGGACTCCAAGGCCTTTCCACTTGGTGATCAGCACTGAGCACAGAGGACTCACCATGGAATTGGGGCTGAGCTGGGTTTTCCTTGTTGCTATTTTAGAAGGTGTCCAGTGT
>IGHV3-7*03_S9833-A|11
AGAGAGGAGCCTTAGCCCTGGACTCCAAGGCCTTTCCACTTGGTGATCAGCACTGAGCACAGAGGACTCACCATGGAGTTGGGGCTGAGCTGGGTTTTCCTTGTTGCTATTTTAGAAGGTGTCCAGTGT
>IGHV3-7*04-A|21
AGCCTTAGCCCTGGACTCCAAGGCCTTTCCACTTGGTGATCAGCACTGAGCACAGAGGACTCACCATGGAGTTGGGGCTGAGCTGGGTTTTCCTTGTTGCTATTTTAGAAGGTGTCCAGTGT
>IGHV3-9*01-A|77
AGCTCTGGGAGAGGAGCCCCAGCCCTGAGATTCCCAGGTGTTTCCATTCAGTGATCAGCACTGAACACAGAGGACTCACCATGGAGTTGGGACTGAGCTGGATTTTCCTTTTGGCTATTTTAAAAGGTGTCCAGTGT
>IGHV3-9*03-A|2
AGCTCTGGGAGAGGAGCCCCAGCCCTGAGATTCCCAGGTGTTTCCATTCAGTGATCAGCACTGAACACAGAGGACTCACCATGGAGTTGGGACTGAGCTGGATTTTCCTTTTGGCTATTTTAAAAGGTGTCCAGTGT
>IGHV4-30-2*01-A|3
ACTTTCTGAGAGTCCTGGACCTCTGTGCAAGAACATGAAACACCTGTGGTTCTTCCTCCTGCTGGTGGCAGCTCCCAGATGGGTCCTGTCC
>IGHV4-30-2*01-B|1
ACTTTCTGAGAGTCCTGGACCTCCTGCACAAGAACATGAAACACCTGTGGTTCTTCCTCCTGCTGGTGGCAGCTCCCAGATGGGTCCTGTCC
>IGHV4-30-2*01-C|69
ACTTTCTGAGAGTCCTGGACCTCCTGTGCAAGAACATGAAACACCTGTGGTTCTTCCTCCTGCTGGTGGCAGCTCCCAGATGGGTCCTGTCC
>IGHV4-30-2*01_S6723-A|1
ACTTTCTGAGAGTCCTGGACCTCCTGTGCAAGAACATGAAACACCTGTGGTTCTTCCTCCTGCTGGTGGCAGCTCCCAGATGGGTCCTGTCC
>IGHV4-30-4*01-A|62
ATACTTTCTGAGAGTCCTGGACCTCCTGTGCAAGAACATGAAACACCTGTGGTTCTTCCTCCTGCTGGTGGCAGCTCCCAGATGGGTCCTGTCC
>IGHV4-30-4*01_S5061-A|2
ATACTTTCTGAGAGTCCTGGACCTCCTGTGCAAGAACATGAAACACCTGTGGTTCTTCCTCCTGCTGGTGGCAGCTCCCAGATGGGTCCTGTCC
>IGHV4-30-4*07-A|2
ATACTTTCTGAGAGTCCTGGACCTCTGTGCAAGAACATGAAACACCTGTGGTTCTTCCTCCTGCTGGTGGCAGCTCCCAGATGGGTCCTGTCC
>IGHV4-30-4*07-B|1
ATACTTTCTGAGAGTCCTGGACCTCCTGTGCAAGAACATGAAACACCTGTGGTTCTTCCTCCTGCTGGTGGCAGCTCCCAGATGGGTCCTGTCC
>IGHV4-30-4*08-A|1
ACTTTCTGAGAGTCCTGGACCTCCTGTGCAAGAACATGAAACACCTGTGGTTCTTCCTCCTGCTGGTGGCAGCTCCCAGATGGGTCCTGTCC
>IGHV4-31*01-A|9
ATACTTTCTGAGAGTCCTGGACCTCCTGTGCAAGAACATGAAACACCTGTGGTTCTTCCTCCTGCTGGTGGCAGCTCCCAGATGGGTCCTGTCC
>IGHV4-31*03-A|89
ATACTTTCTGAGAGTCCTGGACCTCCTGTGCAAGAACATGAAACACCTGTGGTTCTTCCTCCTGCTGGTGGCAGCTCCCAGATGGGTCCTGTCC
>IGHV4-34*01-A|98
AGTGCTTTCTGAGAGTCATGGACCTCCTGCACAAGAACATGAAACACCTGTGGTTCTTCCTCCTCCTGGTGGCAGCTCCCAGATGGGTCCTGTCC
>IGHV4-38-2*01-A|23
CTTTCTGAGAGTCATGGACCTCCTGTGCAAGAACATGAAGCACCTGTGGTTTTTCCTCCTGCTGGTGGCAGCTCCCAGATGGGTCCTGTCC
>IGHV4-38-2*02-A|19
CTTTCTGAGAGTCATGGACCTCCTGTGCAAGAACATGAAGCACCTGTGGTTTTTCCTCCTGCTGGTGGCAGCTCCCAGATGGGTCCTGTCC
>IGHV4-39*01-A|2
CTTTCTGAGAGTCATGGATCTCATGTGCAAGAAAATGAAGCACCTGTGGTTCTTCCTCCTGGTGGTGGCGGCTCCCAGATGGGTCCTGTCC
>IGHV4-39*01-B|92
CTTTCTGAGAGTCATGGATCTCATGTGCAAGAAAATGAAGCACCTGTGGTTCTTCCTCCTGCTGGTGGCGGCTCCCAGATGGGTCCTGTCC
>IGHV4-39*01_S7498-A|1
CTTTCTGAGAGTCATGGATCTCATGTGCAAGAAAATGAAGCACCTGTGGTTCTTCCTCCTGCTGGTGGCGGCTCCCAGATGGGTCCTGTCC
>IGHV4-39*07-A|13
CTTTCTGAGAGTCATGGACCTCCTGTGCAAGAACATGAAGCACCTGTGGTTCTTCCTCCTGCTGGTGGCGGCTCCCAGATGGGTCCTGTCC
>IGHV4-39*07_S0654-A|2
CTTTCTGAGAGTCATGGACCTCCTGTGCAAGAACATGAAGCACCTGTGGTTCTTCCTCCTGCTGGTGGCGGCTCCCAGATGGGTCCTGTCC
>IGHV4-4*02-A|7
TACTTTCTGAGACTCATGGGCCTCCTGCACAAGAACATGAAACACCTGTGGTTCTTCCTCCTCCTGGTGGCAGCTCCCAGATGGGTCCTGTCT
>IGHV4-4*02-B|1
ACTTTCTGAGAGTCATGGACCTCCTGCACAAGAACATGAAACACCTGTGGTTCTTCCTCCTCCTGGTGGCAGCTCCCAGATGGGTCCTGTCT
>IGHV4-4*02-C|57
TACTTTCTGAGACTCATGGACCTCCTGCACAAGAACATGAAACACCTGTGGTTCTTCCTCCTCCTGGTGGCAGCTCCCAGATGGGTCCTGTCT
>IGHV4-4*02-D|22
ACTTTCTGAGAGTCCTGGACCTCCTGCACAAGAACATGAAACACCTGTGGTTCTTCCTCCTCCTGGTGGCAGCTCCCAGATGGGTCCTGTCT
>IGHV4-4*02-E|3
ATACTTTCTGAGACTCATGGACCTCCTGTGCAAGAACATGAAACACCTGTGGTTCTTCCTCCTCCTGGTGGCAGCTCCCAGATGGGTCCTGTCT
>IGHV4-4*02-F|6
ATACTTTCTGAGACTCATGGACCTCCTGCACAAGAACATGAAACACCTGTGGTTCTTCCTCCTCCTGGTGGCAGCTCCCAGATGGGTCCTGTCC
>IGHV4-4*02_S2599-A|1
ACTTTCTGAGAGTCCTGGACCTCCTGCACAAGAACATGAAACACCTGTGGTTCTTCCTCCTCCTGGTGGCAGCTCCCAGATGGGTCCTGTCT
>IGHV4-4*07-A|2
ACTTTCTGAGAGTCCTGGACCTCCTGCACAAGAACATGAAACACCTGTGGTTCTTCCTCCTCCTGGTGGCAGCTCCCAGATGGGTCCTGTCC
>IGHV4-4*07-B|1
ACTTTCTGAGAGTCCTGGACCTCCTGCACAAGAACATGAAACACCTGTGGTTCTTCCTCCTGCTGGTGGCAGCTCCCAGATGGGTCCTGTCC
>IGHV4-4*07-C|1
ACTTTCTGAGAGTCCTGGACCTCCTGTGCAAGAACATGAAACACCTGTGGTTCTTCCTCCTGCTGGTGGCAGCTCCCAGATGGGTCCTGTCC
>IGHV4-4*07-D|8
ACTTTCTGAGACTCATGGACCTCCTGCACAAGAACATGAAACACCTGTGGTTCTTCCTCCTCCTGGTGGCAGCTCCCAGATGGGTCCTGTCC
>IGHV4-4*07-E|55
ACTTTCTGAGACTCATGGACCTCCTGCACAAGAACATGAAACACCTGTGGTTCTTCCTCCTGCTGGTGGCAGCTCCCAGATGGGTCCTGTCC
>IGHV4-4*07-F|1
ATACTTTCTGAGACTCATGGACCTCCTGTGCAAGAACATGAAACACCTGTGGTTCTTCCTCCTCCTGGTGGCAGCTCCCAGATGGGTCCTGTCC
>IGHV4-59*01-A|1
ACTTTCTGAGAGTCCTGGACCTCCTGTGCAAGAACATGAAACATCTGTGGTTCTTCCTTCTCCTGGTGGCGGCTCCCAGATGGGTCCTGTCC
>IGHV4-59*01-B|98
ACTTTCTGAGAGTCCTGGACCTCCTGTGCAAGAACATGAAACATCTGTGGTTCTTCCTTCTCCTGGTGGCAGCTCCCAGATGGGTCCTGTCC
>IGHV4-59*08-A|42
ACTTTCTGAGAGTCCTGGACCTCCTGTGCAAGAACATGAAACATCTGTGGTTCTTCCTTCTCCTGGTGGCAGCTCCCAGATGGGTCCTGTCC
>IGHV4-59*12-A|1
ATACTTTCTGAGACTCATGGACCTCCTGCACAAGAACATGAAACACCTGTGGTTCTTCCTCCTCCTGGTGGCAGCTCCCAGATGGGTCCTGTCC
>IGHV4-61*01-A|63
ACTTTCTGAGAGTCCTGGACCTCCTGTGCAAGAACATGAAACACCTGTGGTTCTTCCTCCTCCTGGTGGCAGCTCCCAGATGGGTCCTGTCC
>IGHV4-61*01_S9413-A|1
ACTTTCTGAGAGTCCTGGACCTCCTGTGCAAGAACATGAAACACCTGTGGTTCTTCCTCCTCCTGGTGGCAGCTCCCAGATGGGTCCTGTCC
>IGHV4-61*02-A|30
ACTTTCTGAGAGTCCTGGACCTCCTGTGCAAGAACATGAAACATCTGTGGTTCTTCCTCCTCCTGGTGGCAGCTCCCAGATGGGTCCTGTCC
>IGHV4-61*02_S0442-A|6
ACTTTCTGAGAGTCCTGGACCTCCTGTGCAAGAACATGAAACATCTGTGGTTCTTCCTCCTCCTGGTGGCAGCTCCCAGATGGGTCCTGTCC
>IGHV5-10-1*01-A|22
AGTCTCCTTCACCACCCAGCTGGGATCTCAGGGCTTCCTTTTCTGTCCTCCTCCAGGATGGGGTCAACCGCCATCCTTGGCCTCCTCCTGGCTGTTCTCCAAGGAGTCTGTGCC
>IGHV5-10-1*03-A|43
AGTCTCCTTCACCACCCAGCTGGGATCTCAGGGCTTCCTTTTCTGTCCTCCTCCAGGATGGGGTCAACCGCCATCCTCGCCCTCCTCCTGGCTGTTCTCCAAGGAGTCTGTGCC
>IGHV5-10-1*03-B|14
AGTCTCCTTCACCACCCAGCTGGGATCTCAGGGCTTCCTTTTCTGTCCTCCTCCAGGATGGGGTCAACCGCCATCCTTGGCCTCCTCCTGGCTGTTCTCCAAGGAGTCTGTGCC
>IGHV5-51*01-A|87
AGTCTCCCTCACTGCCCAGCTGGGATCTCAGGGCTTCATTTTCTGTCCTCCACCATCATGGGGTCAACCGCCATCCTCGCCCTCCTCCTGGCTGTTCTCCAAGGAGTCTGTGCC
>IGHV5-51*01-B|12
AGTCTCCCTCACTGCCCAGCTGGGATCTCAGGGCTTCATTTTCTGTCCTCCACCATCATGGGGTCAACCGCCATCCTTGCCCTCCTCCTGGCTGTTCTCCAAGGAGTCTGTGCC
>IGHV5-51*03-A|40
AGTCTCCCTCACTGCCCAGCTGGGATCTCAGGGCTTCATTTTCTGTCCTCCACCATCATGGGGTCAACCGCCATCCTCGCCCTCCTCCTGGCTGTTCTCCAAGGAGTCTGTGCC
>IGHV5-51*03-B|1
AGTCTCCCTCACCGCCCAGCTGGGATCTCAGGGCTTCATTTTCTGTCCTCCACCATCATGGGGTCAACCGCCATCCTCGCCCTCCTCCTGGCTGTTCTCCAAGGAGTCTGTGCC
>IGHV6-1*01-A|95
AGAGCCTGCTGAATTCTGGCTGACCAGGGCAGTCACCAGAGCTCCAGACAATGTCTGTCTCCTTCCTCATCTTCCTGCCCGTGCTGGGCCTCCCATGGGGTGTCCTGTCA
>IGHV7-4-1*01-A|1
ACCCAACAACCACACCCCTCCTAAGAAGAAGCCCCTAGACCACAGCTCCACACCATGGACTGGACCTGGAGGATCCTCTTCTTGGTGGCAGCAGCAACAGGTGCCCACTCC
>IGHV7-4-1*02-A|26
ACCCAACAACCACACCCCTCCTAAGAAGAAGCCCCTAGACCACAGCTCCACACCATGGACTGGACCTGGAGGATCCTCTTCTTGGTGGCAGCAGCAACAGGTGCCCACTCC
